# Supplementary material for: Archetypal analysis of diverse Pseudomonas aeruginosa transcriptomes reveals adaptation in cystic fibrosis airways
Source: BMC Bioinformatics. 2013 Sep 23;14:279. doi: 10.1186/1471-2105-14-279 (PMC3870984; doi:10.1186/1471-2105-14-279)
Supplement: Additional file 1: Table S1 — List of up-and down-regulated genes for each archetype. [file 1471-2105-14-279-S1.xlsx]

## Sheet: Archetype 1
	Locus ID	Gene name	Alternative Gene name	Gene Product Name	Pathway	Functional Class	Gene Ontology Functional Class
Up-regulated genes for Archetype 1
	'PA1432	lasI		autoinducer synthesis protein LasI		Adaptation, Protection	Adaptation, Protection'
	'PA0654	speD		S-adenosylmethionine decarboxylase proenzyme	polyamine biosynthesis [PseudoCyc] ; Cysteine and methionine metabolism [KEGG] ; Arginine and proline metabolism [KEGG] ; Metabolic pathways [KEGG]	Central intermediary metabolism	Central intermediary metabolism'
	'PA3452	mqoA		malate:quinone oxidoreductase	Pyruvate metabolism [PseudoCAP] ; Citrate cycle (TCA cycle) [PseudoCAP] ; glycolysis+TCA+glyoxylate bypass [PseudoCyc] ; TCA cycle -- aerobic respiration [PseudoCyc] ; glyoxylate bypass+TCA [PseudoCyc] ; Pyruvate metabolism [KEGG]	Central intermediary metabolism ; Energy metabolism	Energy metabolism'
	'PA0045			hypothetical protein		Hypothetical, unclassified, unknown	Hypothetical, unclassified, unknown'
	'PA0046			hypothetical protein		Hypothetical, unclassified, unknown	Hypothetical, unclassified, unknown'
	'PA0047			hypothetical protein		Hypothetical, unclassified, unknown	Hypothetical, unclassified, unknown'
	'PA0165			hypothetical protein		Hypothetical, unclassified, unknown	Hypothetical, unclassified, unknown'
	'PA0277			conserved hypothetical protein		Hypothetical, unclassified, unknown	Hypothetical, unclassified, unknown'
	'PA1093		flaG	hypothetical protein		Hypothetical, unclassified, unknown	Hypothetical, unclassified, unknown'
	'PA1095		fliS	hypothetical protein	Flagellar assembly [KEGG]	Hypothetical, unclassified, unknown	Hypothetical, unclassified, unknown'
	'PA1096			hypothetical protein		Hypothetical, unclassified, unknown	Hypothetical, unclassified, unknown'
	'PA1228			hypothetical protein		Hypothetical, unclassified, unknown	Hypothetical, unclassified, unknown'
	'PA3904			hypothetical protein		Hypothetical, unclassified, unknown	Hypothetical, unclassified, unknown'
	'PA1077	flgB		flagellar basal-body rod protein FlgB	Flagella assembly [PseudoCAP] ; Flagellar assembly [KEGG]	Cell wall / LPS / capsule ;Motility & Attachmentt	Motility & Attachment'
	'PA1078	flgC		flagellar basal-body rod protein FlgC	Flagella assembly [PseudoCAP] ; Flagellar assembly [KEGG]	Cell wall / LPS / capsule ;Motility & Attachmentt	Motility & Attachment'
	'PA1094	fliD		flagellar capping protein FliD	Flagella assembly [PseudoCAP] ; Flagellar assembly [KEGG]	Cell wall / LPS / capsule ;Motility & Attachmentt	Motility & Attachment'
	'PA1092	fliC		flagellin type B	Two-component system [KEGG] ; Flagellar assembly [KEGG]	Motility & Attachment	Motility & Attachment'
	'PA4645		hpt;hprT	probable purine/pyrimidine phosphoribosyl transferase	Purine metabolism [KEGG] ; Metabolic pathways [KEGG]	Nucleotide biosynthesis and metabolism	Nucleotide biosynthesis and metabolism'
	'PA0621			conserved hypothetical protein		Related to phage, transposon, or plasmid	Related to phage, transposon, or plasmid'
	'PA1431	rsaL		regulatory protein RsaL	Quorum sensing [PseudoCAP]	Secreted Factors (toxins, enzymes, alginate) ; Adaptation, Protection ;Transcriptional regulators	Secreted Factors (toxins, enzymes, alginate)'
	'PA2252			probable AGCS sodium/alanine/glycine symporter		Transport of small molecules	Transport of small molecules'
Down-regulated genes for Archetype 1
	'PA2247	bkdA1		2-oxoisovalerate dehydrogenase (alpha subunit)	Valine, leucine and isoleucine degradation [PseudoCAP] ; valine degradation I [PseudoCyc] ; Valine, leucine and isoleucine degradation [KEGG] ; Metabolic pathways [KEGG]	Amino acid biosynthesis and metabolism	Amino acid biosynthesis and metabolism'
	'PA2248	bkdA2		2-oxoisovalerate dehydrogenase (beta subunit)	Valine, leucine and isoleucine degradation [PseudoCAP] ; valine degradation I [PseudoCyc] ; Valine, leucine and isoleucine degradation [KEGG] ; Metabolic pathways [KEGG]	Amino acid biosynthesis and metabolism	Amino acid biosynthesis and metabolism'
	'PA5171	arcA		arginine deiminase	Arginine and proline metabolism [PseudoCAP] ; arginine deiminase degradation [PseudoCyc] ; Arginine and proline metabolism [KEGG] ; Metabolic pathways [KEGG]	Amino acid biosynthesis and metabolism	Amino acid biosynthesis and metabolism'
	'PA5172	arcB		ornithine carbamoyltransferase, catabolic	Urea cycle and metabolism of amino groups [PseudoCAP] ; Arginine and proline metabolism [PseudoCAP] ; Arginine and proline metabolism [KEGG] ; Metabolic pathways [KEGG]	Amino acid biosynthesis and metabolism	Amino acid biosynthesis and metabolism'
	'PA2250	lpdV		lipoamide dehydrogenase-Val	Pyruvate metabolism [PseudoCAP] ; Glycolysis / Gluconeogenesis [PseudoCAP] ; Glycine, serine and threonine metabolism [PseudoCAP] ; Citrate cycle (TCA cycle) [PseudoCAP] ; Glycolysis / Gluconeogenesis [KEGG] ; Citrate cycle (TCA cycle) [KEGG] ; Glycine, serine and threonine metabolism [KEGG] ; Valine, leucine and isoleucine degradation [KEGG] ; Pyruvate metabolism [KEGG] ; Metabolic pathways [KEG…	Amino acid biosynthesis and metabolism ; Energy metabolism	Amino acid biosynthesis and metabolism'
	'PA1999	dhcA	pcaI;atoD;scoA	DhcA, dehydrocarnitine CoA transferase, subunit A	Valine, leucine and isoleucine degradation [PseudoCAP] ; Butanoate metabolism [PseudoCAP] ; Carnitine Catabolism to Glycine Betaine [PseudoCyc] ; Synthesis and degradation of ketone bodies [KEGG] ; Valine, leucine and isoleucine degradation [KEGG] ; Butanoate metabolism [KEGG]	Amino acid biosynthesis and metabolism ;Carbon compound catabolism	Amino acid biosynthesis and metabolism'
	'PA5170	arcD		arginine/ornithine antiporter		Membrane proteins ; Amino acid biosynthesis and metabolism ;Transport of small molecules	Amino acid biosynthesis and metabolism'
	'PA2015	liuA	gnyD;ivd	putative isovaleryl-CoA dehydrogenase	Acyclic isoprenoid catabolism [PseudoCAP] ; leucine degradation II [PseudoCyc] ; Valine, leucine and isoleucine degradation [KEGG] ; Metabolic pathways [KEGG]	Carbon compound catabolism	Carbon compound catabolism'
	'PA1555	ccoP2	ccoP;fixP	Cytochrome c oxidase, cbb3-type, CcoP subunit	Oxidative phosphorylation [KEGG] ; Metabolic pathways [KEGG]	Energy metabolism ; Energy metabolism	Energy metabolism'
	'PA0588		yeaG	conserved hypothetical protein		Hypothetical, unclassified, unknown	Hypothetical, unclassified, unknown'
	'PA1323			hypothetical protein		Hypothetical, unclassified, unknown	Hypothetical, unclassified, unknown'
	'PA1414			hypothetical protein		Hypothetical, unclassified, unknown	Hypothetical, unclassified, unknown'
	'PA1471			hypothetical protein		Hypothetical, unclassified, unknown	Hypothetical, unclassified, unknown'
	'PA1673			hypothetical protein		Hypothetical, unclassified, unknown	Hypothetical, unclassified, unknown'
	'PA2381			hypothetical protein		Hypothetical, unclassified, unknown	Hypothetical, unclassified, unknown'
	'PA2486			hypothetical protein		Hypothetical, unclassified, unknown	Hypothetical, unclassified, unknown'
	'PA2562			hypothetical protein		Hypothetical, unclassified, unknown	Hypothetical, unclassified, unknown'
	'PA2754			conserved hypothetical protein		Hypothetical, unclassified, unknown	Hypothetical, unclassified, unknown'
	'PA2779			hypothetical protein		Hypothetical, unclassified, unknown	Hypothetical, unclassified, unknown'
	'PA3309		uspK	conserved hypothetical protein		Hypothetical, unclassified, unknown	Hypothetical, unclassified, unknown'
	'PA3572			hypothetical protein		Hypothetical, unclassified, unknown	Hypothetical, unclassified, unknown'
	'PA3691			hypothetical protein		Hypothetical, unclassified, unknown	Hypothetical, unclassified, unknown'
	'PA4103			hypothetical protein		Hypothetical, unclassified, unknown	Hypothetical, unclassified, unknown'
	'PA4104			conserved hypothetical protein		Hypothetical, unclassified, unknown	Hypothetical, unclassified, unknown'
	'PA4106			conserved hypothetical protein		Hypothetical, unclassified, unknown	Hypothetical, unclassified, unknown'
	'PA4107			hypothetical protein		Hypothetical, unclassified, unknown	Hypothetical, unclassified, unknown'
	'PA4607			hypothetical protein		Hypothetical, unclassified, unknown	Hypothetical, unclassified, unknown'
	'PA4611			hypothetical protein		Hypothetical, unclassified, unknown	Hypothetical, unclassified, unknown'
	'PA3819		ycfJ	conserved hypothetical protein		Membrane proteins	Membrane proteins'
	'PA4876	osmE	osmE	osmotically inducible lipoprotein OsmE		Membrane proteins ; Adaptation, Protection	Membrane proteins'
	'PA0745			probable enoyl-CoA hydratase/isomerase	Fatty acid metabolism [KEGG] ; Valine, leucine and isoleucine degradation [KEGG] ; Geraniol degradation [KEGG] ; Lysine degradation [KEGG] ; Tryptophan metabolism [KEGG] ; beta-Alanine metabolism [KEGG] ; Benzoate degradation via CoA ligation [KEGG] ; Propanoate metabolism [KEGG] ; Butanoate metabolism [KEGG] ; Limonene and pinene degradation [KEGG] ; Caprolactam degradation [KEGG] ; Metabolic pa…	Putative enzymes	Putative enzymes'
	'PA3540	algD		GDP-mannose 6-dehydrogenase AlgD	Fructose and mannose metabolism [PseudoCAP] ; Alginate biosynthesis [PseudoCAP] ; Fructose and mannose metabolism [KEGG] ; Amino sugar and nucleotide sugar metabolism [KEGG] ; Two-component system [KEGG]	Cell wall / LPS / capsule ; Adaptation, Protection ; Secreted Factors (toxins, enzymes, alginate)	Secreted Factors (toxins, enzymes, alginate)'
	'PA3551	algA		phosphomannose isomerase / guanosine 5''-diphospho-D-mannose pyrophosphorylase	Fructose and mannose metabolism [PseudoCAP] ; Alginate biosynthesis [PseudoCAP] ; GDP-D-rhamnose biosynthesis [PseudoCyc] ; colanic acid building blocks biosynthesis [PseudoCyc] ; GDP-mannose metabolism [PseudoCyc] ; Fructose and mannose metabolism [KEGG] ; Amino sugar and nucleotide sugar metabolism [KEGG] ; Metabolic pathways [KEGG]	Cell wall / LPS / capsule ; Adaptation, Protection ; Secreted Factors (toxins, enzymes, alginate)	Secreted Factors (toxins, enzymes, alginate)'
	'PA4070			probable transcriptional regulator		Transcriptional regulators	Transcriptional regulators'
	'PA2622	cspD		cold-shock protein CspD		Transcriptional regulators ; Adaptation, Protection	Transcriptional regulators'
	'PA3049	rmf		ribosome modulation factor		Translation, post-translational modification, degradation	Translation, post-translational modification, degradation'
	'PA4776	pmrA		PmrA: two-component regulator system response regulator PmrA	Two-component regulatory systems [PseudoCAP]	Two-component regulatory systems	Two-component regulatory systems'

## Sheet: Archetype 2
	Locus ID	Gene name	Alternative Gene name	Gene Product Name	Pathway	Functional Class	Gene Ontology Functional Class
Up-regulated genes for Archetype 2
	'PA0085	hcp1		Hcp1	Bacterial secretion system [KEGG]	Adaptation, Protection ; Cell wall / LPS / capsule ;Membrane proteins	Adaptation, Protection'
	'PA0083	tssB1		TssB1	Hcp secretion island I (HSI-I) type VI secretion system [PseudoCAP]	Adaptation, Protection ;Membrane proteins ; Cell wall / LPS / capsule	Adaptation, Protection'
	'PA0482	glcB	aceB	malate synthase G	Pyruvate metabolism [PseudoCAP] ; Glyoxylate and dicarboxylate metabolism [PseudoCAP] ; glycolysis+TCA+glyoxylate bypass [PseudoCyc] ; glyoxylate cycle [PseudoCyc] ; glyoxylate bypass+TCA [PseudoCyc] ; Pyruvate metabolism [KEGG] ; Glyoxylate and dicarboxylate metabolism [KEGG] ; Metabolic pathways [KEGG]	Adaptation, Protection ; Putative enzymes ; Cell wall / LPS / capsule ;Antibiotic resistance and susceptibility	Antibiotic resistance and susceptibility'
	'PA0633			hypothetical protein		Adaptation, Protection ;Antibiotic resistance and susceptibility ; Cell wall / LPS / capsule	Antibiotic resistance and susceptibility'
	'PA0366			probable aldehyde dehydrogenase		Cell wall / LPS / capsule ;Antibiotic resistance and susceptibility ; Adaptation, Protection	Antibiotic resistance and susceptibility'
	'PA0632			hypothetical protein		Putative enzymes ; Adaptation, Protection ;Antibiotic resistance and susceptibility ; Cell wall / LPS / capsule	Antibiotic resistance and susceptibility'
	'PA0365			hypothetical protein		Transport of small molecules ;Antibiotic resistance and susceptibility	Antibiotic resistance and susceptibility'
	'PA0635			hypothetical protein		Biosynthesis of cofactors, prosthetic groups and carriers	Biosynthesis of cofactors, prosthetic groups and carriers'
	'PA0636			hypothetical protein		Central intermediary metabolism ;Carbon compound catabolism	Carbon compound catabolism'
	'PA0637			conserved hypothetical protein		Fatty acid and phospholipid metabolism ;Carbon compound catabolism	Fatty acid and phospholipid metabolism'
	'PA0638			probable bacteriophage protein		Hypothetical, unclassified, unknown	Hypothetical, unclassified, unknown'
	'PA0639			conserved hypothetical protein		Hypothetical, unclassified, unknown	Hypothetical, unclassified, unknown'
	'PA0910			hypothetical protein		Hypothetical, unclassified, unknown	Hypothetical, unclassified, unknown'
	'PA0911			hypothetical protein		Hypothetical, unclassified, unknown	Hypothetical, unclassified, unknown'
	'PA1015			probable transcriptional regulator		Hypothetical, unclassified, unknown	Hypothetical, unclassified, unknown'
	'PA1016			hypothetical protein		Hypothetical, unclassified, unknown	Hypothetical, unclassified, unknown'
	'PA1017	pauA		pimeloyl-CoA synthetase	biotin biosynthesis II [PseudoCyc]	Hypothetical, unclassified, unknown	Hypothetical, unclassified, unknown'
	'PA1018			hypothetical protein		Hypothetical, unclassified, unknown	Hypothetical, unclassified, unknown'
	'PA1020			probable acyl-CoA dehydrogenase		Hypothetical, unclassified, unknown	Hypothetical, unclassified, unknown'
	'PA1021			probable enoyl-CoA hydratase/isomerase	Fatty acid metabolism [KEGG] ; Valine, leucine and isoleucine degradation [KEGG] ; Geraniol degradation [KEGG] ; Lysine degradation [KEGG] ; Tryptophan metabolism [KEGG] ; beta-Alanine metabolism [KEGG] ; Benzoate degradation via CoA ligation [KEGG] ; Propanoate metabolism [KEGG] ; Butanoate metabolism [KEGG] ; Limonene and pinene degradation [KEGG] ; Caprolactam degradation [KEGG] ; Metabolic pa…	Hypothetical, unclassified, unknown	Hypothetical, unclassified, unknown'
	'PA1022			probable acyl-CoA dehydrogenase	Geraniol degradation [KEGG] ; 1- and 2-Methylnaphthalene degradation [KEGG]	Hypothetical, unclassified, unknown	Hypothetical, unclassified, unknown'
	'PA1023			probable short-chain dehydrogenase		Hypothetical, unclassified, unknown	Hypothetical, unclassified, unknown'
	'PA1559			hypothetical protein		Hypothetical, unclassified, unknown	Hypothetical, unclassified, unknown'
	'PA1560			hypothetical protein		Hypothetical, unclassified, unknown	Hypothetical, unclassified, unknown'
	'PA1632	kdpF		KdpF protein	Two-component system [KEGG]	Hypothetical, unclassified, unknown	Hypothetical, unclassified, unknown'
	'PA1633	kdpA		potassium-transporting ATPase, A chain	Two-component system [KEGG]	Hypothetical, unclassified, unknown	Hypothetical, unclassified, unknown'
	'PA2019		amrA;mexX;mexG	Resistance-Nodulation-Cell Division (RND) multidrug efflux membrane fusion protein precursor		Hypothetical, unclassified, unknown	Hypothetical, unclassified, unknown'
	'PA2634	aceA		isocitrate lyase AceA	serine-isocitrate lyase pathway [PseudoCyc] ; glycolysis+TCA+glyoxylate bypass [PseudoCyc] ; glyoxylate cycle [PseudoCyc] ; glyoxylate bypass+TCA [PseudoCyc] ; Glyoxylate and dicarboxylate metabolism [KEGG] ; Metabolic pathways [KEGG]	Hypothetical, unclassified, unknown	Hypothetical, unclassified, unknown'
	'PA3229			hypothetical protein		Membrane proteins	Membrane proteins'
	'PA3553	arnC	pmrF	ArnC	Amino sugar and nucleotide sugar metabolism [KEGG]	Membrane proteins	Membrane proteins'
	'PA3552	arnB	pmrH	ArnB	Amino sugar and nucleotide sugar metabolism [KEGG] ; Two-component system [KEGG]	Membrane proteins ; Adaptation, Protection ; Cell wall / LPS / capsule	Membrane proteins'
	'PA3554	arnA		ArnA	Amino sugar and nucleotide sugar metabolism [KEGG]	Protein secretion/export apparatus	Protein secretion/export apparatus'
	'PA3555	arnD	amrJ	ArnD		Putative enzymes	Putative enzymes'
	'PA3556	arnT	pqaB	inner membrane L-Ara4N transferase ArnT		Putative enzymes	Putative enzymes'
	'PA3557	arnE	pmrL	ArnE		Putative enzymes	Putative enzymes'
	'PA3558	arnF	pmrM	ArnF		Putative enzymes	Putative enzymes'
	'PA3559			probable nucleotide sugar dehydrogenase	Pentose and glucuronate interconversions [KEGG] ; Ascorbate and aldarate metabolism [KEGG] ; Starch and sucrose metabolism [KEGG] ; Amino sugar and nucleotide sugar metabolism [KEGG] ; Metabolic pathways [KEGG]	Putative enzymes	Putative enzymes'
	'PA3602		yerD	conserved hypothetical protein		Putative enzymes	Putative enzymes'
	'PA4070			probable transcriptional regulator		Related to phage, transposon, or plasmid	Related to phage, transposon, or plasmid'
	'PA4101	bfmR		BfmR	Two-component System [PseudoCAP]	Related to phage, transposon, or plasmid	Related to phage, transposon, or plasmid'
	'PA4102	bfmS		BfmS	Two-component System [PseudoCAP]	Related to phage, transposon, or plasmid	Related to phage, transposon, or plasmid'
	'PA4103			hypothetical protein		Related to phage, transposon, or plasmid	Related to phage, transposon, or plasmid'
	'PA4104			conserved hypothetical protein		Related to phage, transposon, or plasmid	Related to phage, transposon, or plasmid'
	'PA4105			hypothetical protein		Related to phage, transposon, or plasmid	Related to phage, transposon, or plasmid'
	'PA4106			conserved hypothetical protein		Related to phage, transposon, or plasmid	Related to phage, transposon, or plasmid'
	'PA4107			hypothetical protein		Secreted Factors (toxins, enzymes, alginate)	Secreted Factors (toxins, enzymes, alginate)'
	'PA4359		feoA	conserved hypothetical protein		Transcriptional regulators	Transcriptional regulators'
	'PA4773			hypothetical protein	Cysteine and methionine metabolism [KEGG] ; Arginine and proline metabolism [KEGG] ; Metabolic pathways [KEGG]	Transcriptional regulators	Transcriptional regulators'
	'PA4774			hypothetical protein	Cysteine and methionine metabolism [KEGG] ; Arginine and proline metabolism [KEGG] ; beta-Alanine metabolism [KEGG] ; Glutathione metabolism [KEGG] ; Metabolic pathways [KEGG]	Transcriptional regulators ; Two-component regulatory systems ; Cell wall / LPS / capsule	Transcriptional regulators'
	'PA4775			hypothetical protein		Transport of small molecules	Transport of small molecules'
	'PA4776	pmrA		PmrA: two-component regulator system response regulator PmrA	Two-component regulatory systems [PseudoCAP]	Transport of small molecules	Transport of small molecules'
	'PA4782			hypothetical protein		Two-component regulatory systems	Two-component regulatory systems'
	'PA4881			hypothetical protein		Two-component regulatory systems	Two-component regulatory systems'
	'PA4777	pmrB		PmrB: two-component regulator system signal sensor kinase PmrB	Two-component regulatory systems [PseudoCAP] ; Two-component system [KEGG]	Two-component regulatory systems ; Cell wall / LPS / capsule	Two-component regulatory systems'
Down-regulated genes for Archetype 2
	'PA1432	lasI		autoinducer synthesis protein LasI		Adaptation, Protection	Adaptation, Protection'
	'PA0865	hpd		4-hydroxyphenylpyruvate dioxygenase	phenylalanine degradation I [PseudoCyc] ; Ubiquinone and other terpenoid-quinone biosynthesis [KEGG] ; Tyrosine metabolism [KEGG] ; Phenylalanine metabolism [KEGG] ; Metabolic pathways [KEGG]	Amino acid biosynthesis and metabolism	Amino acid biosynthesis and metabolism'
	'PA4141			hypothetical protein		Hypothetical, unclassified, unknown	Hypothetical, unclassified, unknown'
	'PA1984	exaC	exaC1	NAD+ dependent aldehyde dehydrogenase ExaC	ethanol oxidation pathway [PseudoCAP] ; Glycolysis / Gluconeogenesis [KEGG] ; Ascorbate and aldarate metabolism [KEGG] ; Fatty acid metabolism [KEGG] ; Valine, leucine and isoleucine degradation [KEGG] ; Lysine degradation [KEGG] ; Arginine and proline metabolism [KEGG] ; Histidine metabolism [KEGG] ; Tryptophan metabolism [KEGG] ; beta-Alanine metabolism [KEGG] ; Glycerolipid metabolism [KEGG] ;…	Putative enzymes	Putative enzymes'
	'PA1431	rsaL		regulatory protein RsaL	Quorum sensing [PseudoCAP]	Secreted Factors (toxins, enzymes, alginate) ; Adaptation, Protection ;Transcriptional regulators	Secreted Factors (toxins, enzymes, alginate)'
	'PA4176	ppiC2		peptidyl-prolyl cis-trans isomerase C2		Translation, post-translational modification, degradation ; Chaperones & heatshock proteins	Translation, post-translational modification, degradation'

## Sheet: Archetype 3
	Locus ID	Gene name	Alternative Gene name	Gene Product Name	Pathway	Functional Class	Gene Ontology Functional Class
Up-regulated genes for Archetype 3
	'PA1001	phnA		anthranilate synthase component I	Ubiquinone biosynthesis [PseudoCAP] ; Phenylalanine, tyrosine and tryptophan biosynthesis [PseudoCAP] ; phenylalanine, tyrosine and tryptophan biosynthesis, complete [PseudoCyc] ; tryptophan biosynthesis [PseudoCyc] ; pathways of chorismate [PseudoCyc] ; Phenylalanine, tyrosine and tryptophan biosynthesis [KEGG] ; Metabolic pathways [KEGG] ; Two-component system [KEGG]	Adaptation, Protection	Adaptation, Protection'
	'PA1432	lasI		autoinducer synthesis protein LasI		Adaptation, Protection	Adaptation, Protection'
	'PA0782	putA	pruB;pruA	proline dehydrogenase PutA	Glutamate metabolism [PseudoCAP] ; Arginine and proline metabolism [PseudoCAP] ; 4-hydroxyproline degradation [PseudoCyc] ; proline degradation I [PseudoCyc] ; Alanine, aspartate and glutamate metabolism [KEGG] ; Arginine and proline metabolism [KEGG] ; Metabolic pathways [KEGG]	Amino acid biosynthesis and metabolism	Amino acid biosynthesis and metabolism'
	'PA0996	pqsA		probable coenzyme A ligase		Biosynthesis of cofactors, prosthetic groups and carriers	Biosynthesis of cofactors, prosthetic groups and carriers'
	'PA0997	pqsB		PqsB		Biosynthesis of cofactors, prosthetic groups and carriers	Biosynthesis of cofactors, prosthetic groups and carriers'
	'PA0998	pqsC		PqsC		Biosynthesis of cofactors, prosthetic groups and carriers	Biosynthesis of cofactors, prosthetic groups and carriers'
	'PA0999	pqsD	fabH1	3-oxoacyl-[acyl-carrier-protein] synthase III	Fatty acid biosynthesis (path 1) [PseudoCAP] ; Fatty acid biosynthesis [KEGG] ; Metabolic pathways [KEGG]	Biosynthesis of cofactors, prosthetic groups and carriers	Biosynthesis of cofactors, prosthetic groups and carriers'
	'PA1000	pqsE		Quinolone signal response protein		Biosynthesis of cofactors, prosthetic groups and carriers	Biosynthesis of cofactors, prosthetic groups and carriers'
	'PA4973	thiC		thiamin biosynthesis protein ThiC	Thiamine metabolism [PseudoCAP] ; thiamine biosynthesis [PseudoCyc] ; Thiamine metabolism [KEGG] ; Metabolic pathways [KEGG]	Biosynthesis of cofactors, prosthetic groups and carriers	Biosynthesis of cofactors, prosthetic groups and carriers'
	'PA2321		gntV;gntK;gnuK	gluconokinase	Pentose phosphate cycle [PseudoCAP] ; Glycolysis / Gluconeogenesis [PseudoCAP] ; L-idonate degradation [PseudoCyc] ; superpathway for gluconate degradation [PseudoCyc] ; Pentose phosphate pathway [KEGG] ; Metabolic pathways [KEGG]	Energy metabolism ;Carbon compound catabolism	Carbon compound catabolism'
	'PA4310	pctB		chemotactic transducer PctB	Chemotactic transducer (MCP) [PseudoCAP] ; BacterialChemotaxis [KEGG]	Adaptation, Protection ;Chemotaxis	Chemotaxis'
	'PA1317	cyoA		cytochrome o ubiquinol oxidase subunit II	Oxidative phosphorylation [KEGG] ; Metabolic pathways [KEGG]	Energy metabolism	Energy metabolism'
	'PA0046			hypothetical protein		Hypothetical, unclassified, unknown	Hypothetical, unclassified, unknown'
	'PA1714	exsD		ExsD	Type III Secretion [PseudoCAP]	Hypothetical, unclassified, unknown	Hypothetical, unclassified, unknown'
	'PA3843			hypothetical protein		Hypothetical, unclassified, unknown	Hypothetical, unclassified, unknown'
	'PA2761			hypothetical protein		Membrane proteins	Membrane proteins'
	'PA4550	fimU		type 4 fimbrial biogenesis protein FimU	Pilin biosynthesis [PseudoCAP]	Motility & Attachment	Motility & Attachment'
	'PA4551	pilV		type 4 fimbrial biogenesis protein PilV	Pilin biosynthesis [PseudoCAP]	Motility & Attachment	Motility & Attachment'
	'PA4552	pilW		type 4 fimbrial biogenesis protein PilW	Pilin biosynthesis [PseudoCAP]	Motility & Attachment	Motility & Attachment'
	'PA4554	pilY1		type 4 fimbrial biogenesis protein PilY1	Pilin biosynthesis [PseudoCAP]	Motility & Attachment	Motility & Attachment'
	'PA4555	pilY2		type 4 fimbrial biogenesis protein PilY2	Pilin biosynthesis [PseudoCAP]	Motility & Attachment	Motility & Attachment'
	'PA4556	pilE		type 4 fimbrial biogenesis protein PilE	Pilin biosynthesis [PseudoCAP]	Motility & Attachment	Motility & Attachment'
	'PA5040	pilQ		Type 4 fimbrial biogenesis outer membrane protein PilQ precursor	Pilin biosynthesis [PseudoCAP]	Motility & Attachment	Motility & Attachment'
	'PA5041	pilP		type 4 fimbrial biogenesis protein PilP	Pilin biosynthesis [PseudoCAP]	Motility & Attachment	Motility & Attachment'
	'PA5042	pilO		type 4 fimbrial biogenesis protein PilO	Pilin biosynthesis [PseudoCAP]	Motility & Attachment	Motility & Attachment'
	'PA5043	pilN		type 4 fimbrial biogenesis protein PilN	Pilin biosynthesis [PseudoCAP]	Motility & Attachment	Motility & Attachment'
	'PA1692		pscS	probable translocation protein in type III secretion	Type III Secretion [PseudoCAP] ; Bacterial secretion system [KEGG]	Protein secretion/export apparatus	Protein secretion/export apparatus'
	'PA1693	pscR		translocation protein in type III secretion	Type III Secretion [PseudoCAP] ; Bacterial secretion system [KEGG]	Protein secretion/export apparatus	Protein secretion/export apparatus'
	'PA1694	pscQ		translocation protein in type III secretion	Type III Secretion [PseudoCAP] ; Bacterial secretion system [KEGG]	Protein secretion/export apparatus	Protein secretion/export apparatus'
	'PA1695	pscP		translocation protein in type III secretion	Type III Secretion [PseudoCAP] ; Bacterial secretion system [KEGG]	Protein secretion/export apparatus	Protein secretion/export apparatus'
	'PA1696	pscO		translocation protein in type III secretion	Type III Secretion [PseudoCAP] ; Bacterial secretion system [KEGG]	Protein secretion/export apparatus	Protein secretion/export apparatus'
	'PA1697		pscN	ATP synthase in type III secretion system	Type III Secretion [PseudoCAP] ; Bacterial secretion system [KEGG]	Protein secretion/export apparatus	Protein secretion/export apparatus'
	'PA1698	popN		Type III secretion outer membrane protein PopN precursor	Type III Secretion [PseudoCAP] ; Bacterial secretion system [KEGG]	Membrane proteins ; Protein secretion/export apparatus	Protein secretion/export apparatus'
	'PA1699	pcr1	pcr1	Pcr1	Type III Secretion [PseudoCAP]	Protein secretion/export apparatus ; Secreted Factors (toxins, enzymes, alginate)	Protein secretion/export apparatus'
	'PA1700	pcr2	pcr2	Pcr2	Type III Secretion [PseudoCAP]	Protein secretion/export apparatus ; Secreted Factors (toxins, enzymes, alginate)	Protein secretion/export apparatus'
	'PA1701	pcr3	pcr3	Pcr3	Type III Secretion [PseudoCAP] ; Bacterial secretion system [KEGG]	Protein secretion/export apparatus	Protein secretion/export apparatus'
	'PA1702	pcr4	pcr4	Pcr4	Type III Secretion [PseudoCAP]	Protein secretion/export apparatus ; Secreted Factors (toxins, enzymes, alginate)	Protein secretion/export apparatus'
	'PA1703	pcrD		type III secretory apparatus protein PcrD	Type III Secretion [PseudoCAP] ; Bacterial secretion system [KEGG]	Protein secretion/export apparatus	Protein secretion/export apparatus'
	'PA1705	pcrG		regulator in type III secretion	Type III Secretion [PseudoCAP]	Protein secretion/export apparatus	Protein secretion/export apparatus'
	'PA1706	pcrV		type III secretion protein PcrV	Type III secretion system [PseudoCAP]	Protein secretion/export apparatus	Protein secretion/export apparatus'
	'PA1708	popB	pepB	translocator protein PopB	Type III Secretion [PseudoCAP]	Protein secretion/export apparatus	Protein secretion/export apparatus'
	'PA1709	popD	pepD	Translocator outer membrane protein PopD precursor	Type III Secretion [PseudoCAP]	Protein secretion/export apparatus	Protein secretion/export apparatus'
	'PA1713	exsA		transcriptional regulator ExsA	Type III Secretion [PseudoCAP]	Protein secretion/export apparatus ;Transcriptional regulators	Protein secretion/export apparatus'
	'PA1715	pscB		type III export apparatus protein	Type III Secretion [PseudoCAP]	Protein secretion/export apparatus	Protein secretion/export apparatus'
	'PA1716	pscC		Type III secretion outer membrane protein PscC precursor	Type III Secretion [PseudoCAP] ; Bacterial secretion system [KEGG]	Protein secretion/export apparatus	Protein secretion/export apparatus'
	'PA1717	pscD		type III export protein PscD	Type III Secretion [PseudoCAP]	Protein secretion/export apparatus	Protein secretion/export apparatus'
	'PA1718	pscE		type III export protein PscE	Type III Secretion [PseudoCAP] ; Type III secretion system [PseudoCAP]	Protein secretion/export apparatus ; Chaperones & heatshock proteins	Protein secretion/export apparatus'
	'PA1719	pscF		type III export protein PscF	Type III Secretion [PseudoCAP] ; Type III secretion system [PseudoCAP] ; Bacterial secretion system [KEGG]	Protein secretion/export apparatus	Protein secretion/export apparatus'
	'PA1720	pscG		type III export protein PscG	Type III Secretion [PseudoCAP]	Protein secretion/export apparatus ; Chaperones & heatshock proteins	Protein secretion/export apparatus'
	'PA1721	pscH		type III export protein PscH	Type III Secretion [PseudoCAP]	Protein secretion/export apparatus	Protein secretion/export apparatus'
	'PA1722	pscI		type III export protein PscI	Type III Secretion [PseudoCAP]	Protein secretion/export apparatus	Protein secretion/export apparatus'
	'PA1723	pscJ		type III export protein PscJ	Type III Secretion [PseudoCAP] ; Bacterial secretion system [KEGG]	Protein secretion/export apparatus	Protein secretion/export apparatus'
	'PA0044	exoT		exoenzyme T	Type III Secretion [PseudoCAP]	Secreted Factors (toxins, enzymes, alginate)	Secreted Factors (toxins, enzymes, alginate)'
	'PA1707	pcrH		regulatory protein PcrH	Type III Secretion [PseudoCAP]	Secreted Factors (toxins, enzymes, alginate) ; Protein secretion/export apparatus	Secreted Factors (toxins, enzymes, alginate)'
	'PA2191	exoY		adenylate cyclase ExoY	Type III Secretion [PseudoCAP]	Secreted Factors (toxins, enzymes, alginate)	Secreted Factors (toxins, enzymes, alginate)'
	'PA3841	exoS		exoenzyme S	Type III Secretion [PseudoCAP]	Secreted Factors (toxins, enzymes, alginate)	Secreted Factors (toxins, enzymes, alginate)'
	'PA3842	spcS	orf1	specific Pseudomonas chaperone for ExoS, SpcS	Type III Secretion [PseudoCAP] ; Type III secretion system [PseudoCAP]	Secreted Factors (toxins, enzymes, alginate) ; Chaperones & heatshock proteins ; Protein secretion/export apparatus	Secreted Factors (toxins, enzymes, alginate)'
	'PA1710	exsC		ExsC, exoenzyme S synthesis protein C precursor.	Type III Secretion [PseudoCAP]	Translation, post-translational modification, degradation ; Protein secretion/export apparatus	Translation, post-translational modification, degradation'
	'PA1712	exsB		exoenzyme S synthesis protein B	Type III Secretion [PseudoCAP]	Translation, post-translational modification, degradation ; Protein secretion/export apparatus	Translation, post-translational modification, degradation'
	'PA2619	infA		initiation factor		Translation, post-translational modification, degradation	Translation, post-translational modification, degradation'
	'PA0291	oprE		Anaerobically-induced outer membrane porin OprE precursor		Membrane proteins ;Transport of small molecules	Transport of small molecules'
	'PA1862	modB		molybdenum transport protein ModB	ABC transporters [KEGG]	Transport of small molecules	Transport of small molecules'
	'PA1863	modA		molybdate-binding periplasmic protein precursor ModA	ABC transporters [KEGG]	Transport of small molecules	Transport of small molecules'
	'PA3188		gltG	probable permease of ABC sugar transporter		Transport of small molecules	Transport of small molecules'
Down-regulated genes for Archetype 3
	'PA3556	arnT	pqaB	inner membrane L-Ara4N transferase ArnT		Adaptation, Protection ;Membrane proteins ; Cell wall / LPS / capsule	Adaptation, Protection'
	'PA3557	arnE	pmrL	ArnE		Adaptation, Protection ; Cell wall / LPS / capsule ;Membrane proteins	Adaptation, Protection'
	'PA0807	ampDh3		AmpDh3		Antibiotic resistance and susceptibility	Antibiotic resistance and susceptibility'
	'PA2019		amrA;mexX;mexG	Resistance-Nodulation-Cell Division (RND) multidrug efflux membrane fusion protein precursor		Transport of small molecules ;Antibiotic resistance and susceptibility	Antibiotic resistance and susceptibility'
	'PA3552	arnB	pmrH	ArnB	Amino sugar and nucleotide sugar metabolism [KEGG] ; Two-component system [KEGG]	Cell wall / LPS / capsule ;Antibiotic resistance and susceptibility ; Adaptation, Protection	Antibiotic resistance and susceptibility'
	'PA3553	arnC	pmrF	ArnC	Amino sugar and nucleotide sugar metabolism [KEGG]	Adaptation, Protection ; Putative enzymes ; Cell wall / LPS / capsule ;Antibiotic resistance and susceptibility	Antibiotic resistance and susceptibility'
	'PA3554	arnA		ArnA	Amino sugar and nucleotide sugar metabolism [KEGG]	Putative enzymes ; Adaptation, Protection ;Antibiotic resistance and susceptibility ; Cell wall / LPS / capsule	Antibiotic resistance and susceptibility'
	'PA3584	glpD		glycerol-3-phosphate dehydrogenase	Glycerolipid metabolism [PseudoCAP] ; Glycerophospholipid metabolism [KEGG]	Central intermediary metabolism ; Energy metabolism	Energy metabolism'
	'PA4812	fdnG	fdhG	formate dehydrogenase-O, major subunit	Glyoxylate and dicarboxylate metabolism [PseudoCAP] ; Methane metabolism [PseudoCAP] ; Glyoxylate and dicarboxylate metabolism [KEGG] ; Methane metabolism [KEGG] ; Metabolic pathways [KEGG]	Energy metabolism	Energy metabolism'
	'PA1016			hypothetical protein		Hypothetical, unclassified, unknown	Hypothetical, unclassified, unknown'
	'PA1095		fliS	hypothetical protein	Flagellar assembly [KEGG]	Hypothetical, unclassified, unknown	Hypothetical, unclassified, unknown'
	'PA1559			hypothetical protein		Hypothetical, unclassified, unknown	Hypothetical, unclassified, unknown'
	'PA1560			hypothetical protein		Hypothetical, unclassified, unknown	Hypothetical, unclassified, unknown'
	'PA1592			hypothetical protein		Hypothetical, unclassified, unknown	Hypothetical, unclassified, unknown'
	'PA2754			conserved hypothetical protein		Hypothetical, unclassified, unknown	Hypothetical, unclassified, unknown'
	'PA3229			hypothetical protein		Hypothetical, unclassified, unknown	Hypothetical, unclassified, unknown'
	'PA4103			hypothetical protein		Hypothetical, unclassified, unknown	Hypothetical, unclassified, unknown'
	'PA4104			conserved hypothetical protein		Hypothetical, unclassified, unknown	Hypothetical, unclassified, unknown'
	'PA4106			conserved hypothetical protein		Hypothetical, unclassified, unknown	Hypothetical, unclassified, unknown'
	'PA4107			hypothetical protein		Hypothetical, unclassified, unknown	Hypothetical, unclassified, unknown'
	'PA4607			hypothetical protein		Hypothetical, unclassified, unknown	Hypothetical, unclassified, unknown'
	'PA4611			hypothetical protein		Hypothetical, unclassified, unknown	Hypothetical, unclassified, unknown'
	'PA4773			hypothetical protein	Cysteine and methionine metabolism [KEGG] ; Arginine and proline metabolism [KEGG] ; Metabolic pathways [KEGG]	Hypothetical, unclassified, unknown	Hypothetical, unclassified, unknown'
	'PA4774			hypothetical protein	Cysteine and methionine metabolism [KEGG] ; Arginine and proline metabolism [KEGG] ; beta-Alanine metabolism [KEGG] ; Glutathione metabolism [KEGG] ; Metabolic pathways [KEGG]	Hypothetical, unclassified, unknown	Hypothetical, unclassified, unknown'
	'PA4775			hypothetical protein		Hypothetical, unclassified, unknown	Hypothetical, unclassified, unknown'
	'PA5178			conserved hypothetical protein		Hypothetical, unclassified, unknown	Hypothetical, unclassified, unknown'
	'PA5212			hypothetical protein		Hypothetical, unclassified, unknown	Hypothetical, unclassified, unknown'
	'PA5446			hypothetical protein		Hypothetical, unclassified, unknown	Hypothetical, unclassified, unknown'
	'PA3558	arnF	pmrM	ArnF		Membrane proteins ; Adaptation, Protection ; Cell wall / LPS / capsule	Membrane proteins'
	'PA3819		ycfJ	conserved hypothetical protein		Membrane proteins	Membrane proteins'
	'PA1092	fliC		flagellin type B	Two-component system [KEGG] ; Flagellar assembly [KEGG]	Motility & Attachment	Motility & Attachment'
	'PA1094	fliD		flagellar capping protein FliD	Flagella assembly [PseudoCAP] ; Flagellar assembly [KEGG]	Cell wall / LPS / capsule ;Motility & Attachmentt	Motility & Attachment'
	'PA3559			probable nucleotide sugar dehydrogenase	Pentose and glucuronate interconversions [KEGG] ; Ascorbate and aldarate metabolism [KEGG] ; Starch and sucrose metabolism [KEGG] ; Amino sugar and nucleotide sugar metabolism [KEGG] ; Metabolic pathways [KEGG]	Putative enzymes	Putative enzymes'
	'PA0633			hypothetical protein		Related to phage, transposon, or plasmid	Related to phage, transposon, or plasmid'
	'PA0636			hypothetical protein		Related to phage, transposon, or plasmid	Related to phage, transposon, or plasmid'
	'PA0638			probable bacteriophage protein		Related to phage, transposon, or plasmid	Related to phage, transposon, or plasmid'
	'PA0639			conserved hypothetical protein		Related to phage, transposon, or plasmid	Related to phage, transposon, or plasmid'
	'PA3540	algD		GDP-mannose 6-dehydrogenase AlgD	Fructose and mannose metabolism [PseudoCAP] ; Alginate biosynthesis [PseudoCAP] ; Fructose and mannose metabolism [KEGG] ; Amino sugar and nucleotide sugar metabolism [KEGG] ; Two-component system [KEGG]	Cell wall / LPS / capsule ; Adaptation, Protection ; Secreted Factors (toxins, enzymes, alginate)	Secreted Factors (toxins, enzymes, alginate)'
	'PA3551	algA		phosphomannose isomerase / guanosine 5''-diphospho-D-mannose pyrophosphorylase	Fructose and mannose metabolism [PseudoCAP] ; Alginate biosynthesis [PseudoCAP] ; GDP-D-rhamnose biosynthesis [PseudoCyc] ; colanic acid building blocks biosynthesis [PseudoCyc] ; GDP-mannose metabolism [PseudoCyc] ; Fructose and mannose metabolism [KEGG] ; Amino sugar and nucleotide sugar metabolism [KEGG] ; Metabolic pathways [KEGG]	Cell wall / LPS / capsule ; Adaptation, Protection ; Secreted Factors (toxins, enzymes, alginate)	Secreted Factors (toxins, enzymes, alginate)'
	'PA3049	rmf		ribosome modulation factor		Translation, post-translational modification, degradation	Translation, post-translational modification, degradation'
	'PA1178	oprH		PhoP/Q and low Mg2+ inducible outer membrane protein H1 precursor		Membrane proteins ; Adaptation, Protection ;Transport of small molecules	Transport of small molecules'
	'PA3581	glpF		glycerol uptake facilitator protein		Transport of small molecules	Transport of small molecules'
	'PA4776	pmrA		PmrA: two-component regulator system response regulator PmrA	Two-component regulatory systems [PseudoCAP]	Two-component regulatory systems	Two-component regulatory systems'

## Sheet: Archetype 4
	Locus ID	Gene name	Alternative Gene name	Gene Product Name	Pathway	Functional Class	Gene Ontology Functional Class
Up-regulated genes for Archetype 4
	'PA0962			probable dna-binding stress protein		Adaptation, Protection	Adaptation, Protection'
	'PA1001	phnA		anthranilate synthase component I	Ubiquinone biosynthesis [PseudoCAP] ; Phenylalanine, tyrosine and tryptophan biosynthesis [PseudoCAP] ; phenylalanine, tyrosine and tryptophan biosynthesis, complete [PseudoCyc] ; tryptophan biosynthesis [PseudoCyc] ; pathways of chorismate [PseudoCyc] ; Phenylalanine, tyrosine and tryptophan biosynthesis [KEGG] ; Metabolic pathways [KEGG] ; Two-component system [KEGG]	Adaptation, Protection	Adaptation, Protection'
	'PA4236	katA	catA	catalase	Tryptophan metabolism [PseudoCAP] ; Methane metabolism [PseudoCAP] ; removal of superoxide radicals [PseudoCyc] ; Tryptophan metabolism [KEGG] ; Methane metabolism [KEGG] ; Metabolic pathways [KEGG]	Adaptation, Protection	Adaptation, Protection'
	'PA0132		oapT	beta-alanine--pyruvate transaminase	Valine, leucine and isoleucine degradation [KEGG] ; beta-Alanine metabolism [KEGG] ; Propanoate metabolism [KEGG] ; Metabolic pathways [KEGG]	Amino acid biosynthesis and metabolism	Amino acid biosynthesis and metabolism'
	'PA0872	phhA		phenylalanine-4-hydroxylase	Phenylalanine, tyrosine and tryptophan biosynthesis [PseudoCAP] ; tyrosine biosynthesis II [PseudoCyc] ; phenylalanine degradation I [PseudoCyc] ; Phenylalanine metabolism [KEGG] ; Phenylalanine, tyrosine and tryptophan biosynthesis [KEGG] ; Metabolic pathways [KEGG]	Amino acid biosynthesis and metabolism	Amino acid biosynthesis and metabolism'
	'PA1002	phnB		anthranilate synthase component II	Ubiquinone biosynthesis [PseudoCAP] ; Phenylalanine, tyrosine and tryptophan biosynthesis [PseudoCAP] ; phenylalanine, tyrosine and tryptophan biosynthesis, complete [PseudoCyc] ; tryptophan biosynthesis [PseudoCyc] ; pathways of chorismate [PseudoCyc] ; Phenylalanine, tyrosine and tryptophan biosynthesis [KEGG] ; Metabolic pathways [KEGG]	Amino acid biosynthesis and metabolism ; Adaptation, Protection	Amino acid biosynthesis and metabolism'
	'PA3418	ldh		leucine dehydrogenase	Valine, leucine and isoleucine degradation [KEGG] ; Valine, leucine and isoleucine biosynthesis [KEGG] ; Metabolic pathways [KEGG]	Amino acid biosynthesis and metabolism	Amino acid biosynthesis and metabolism'
	'PA5119	glnA		glutamine synthetase	Nitrogen metabolism [PseudoCAP] ; Peptideglycan biosynthesis [PseudoCAP] ; Glutamate metabolism [PseudoCAP] ; glutamine - glutamate pathway II [PseudoCyc] ; ammonia assimilation cycle [PseudoCyc] ; Alanine, aspartate and glutamate metabolism [KEGG] ; Arginine and proline metabolism [KEGG] ; Nitrogen metabolism [KEGG] ; Metabolic pathways [KEGG] ; Two-component system [KEGG]	Amino acid biosynthesis and metabolism	Amino acid biosynthesis and metabolism'
	'PA5170	arcD		arginine/ornithine antiporter		Membrane proteins ; Amino acid biosynthesis and metabolism ;Transport of small molecules	Amino acid biosynthesis and metabolism'
	'PA5171	arcA		arginine deiminase	Arginine and proline metabolism [PseudoCAP] ; arginine deiminase degradation [PseudoCyc] ; Arginine and proline metabolism [KEGG] ; Metabolic pathways [KEGG]	Amino acid biosynthesis and metabolism	Amino acid biosynthesis and metabolism'
	'PA5172	arcB		ornithine carbamoyltransferase, catabolic	Urea cycle and metabolism of amino groups [PseudoCAP] ; Arginine and proline metabolism [PseudoCAP] ; Arginine and proline metabolism [KEGG] ; Metabolic pathways [KEGG]	Amino acid biosynthesis and metabolism	Amino acid biosynthesis and metabolism'
	'PA5173	arcC		carbamate kinase	Nitrogen metabolism [PseudoCAP] ; Glutamate metabolism [PseudoCAP] ; Arginine and proline metabolism [PseudoCAP] ; arginine deiminase degradation [PseudoCyc] ; citrulline degradation [PseudoCyc] ; Purine metabolism [KEGG] ; Arginine and proline metabolism [KEGG] ; Nitrogen metabolism [KEGG]	Amino acid biosynthesis and metabolism	Amino acid biosynthesis and metabolism'
	'PA5373	betB		betaine aldehyde dehydrogenase	Glycine, serine and threonine metabolism [PseudoCAP] ; betaine biosynthesis III [PseudoCyc] ; Glycine, serine and threonine metabolism [KEGG]	Amino acid biosynthesis and metabolism ; Adaptation, Protection	Amino acid biosynthesis and metabolism'
	'PA0509	nirN		probable c-type cytochrome	Denitrification [PseudoCAP]	Biosynthesis of cofactors, prosthetic groups and carriers ; Energy metabolism	Biosynthesis of cofactors, prosthetic groups and carriers'
	'PA0510		nirE	probable uroporphyrin-III c-methyltransferase	Biosynthesis of heme d1 [PseudoCAP] ; Denitrification [PseudoCAP] ; biosynthesis of proto- and siroheme [PseudoCyc] ; cobalamin biosynthesis, aerobic pathway [PseudoCyc] ; Porphyrin and chlorophyll metabolism [KEGG] ; Metabolic pathways [KEGG]	Biosynthesis of cofactors, prosthetic groups and carriers ; Energy metabolism	Biosynthesis of cofactors, prosthetic groups and carriers'
	'PA0511	nirJ		heme d1 biosynthesis protein NirJ	Biosynthesis of heme d1 [PseudoCAP] ; Denitrification [PseudoCAP]	Biosynthesis of cofactors, prosthetic groups and carriers ; Energy metabolism	Biosynthesis of cofactors, prosthetic groups and carriers'
	'PA0512		nirH	conserved hypothetical protein	Biosynthesis of heme d1 [PseudoCAP] ; Denitrification [PseudoCAP]	Biosynthesis of cofactors, prosthetic groups and carriers ; Hypothetical, unclassified, unknown ; Energy metabolism	Biosynthesis of cofactors, prosthetic groups and carriers'
	'PA0513		nirG	probable transcriptional regulator	Biosynthesis of heme d1 [PseudoCAP] ; Denitrification [PseudoCAP]	Biosynthesis of cofactors, prosthetic groups and carriers ; Energy metabolism ;Transcriptional regulators	Biosynthesis of cofactors, prosthetic groups and carriers'
	'PA0514	nirL		heme d1 biosynthesis protein NirL	Biosynthesis of heme d1 [PseudoCAP] ; Denitrification [PseudoCAP]	Hypothetical, unclassified, unknown ; Energy metabolism ; Biosynthesis of cofactors, prosthetic groups and carriers	Biosynthesis of cofactors, prosthetic groups and carriers'
	'PA0515		nirD	probable transcriptional regulator	Biosynthesis of heme d1 [PseudoCAP] ; Denitrification [PseudoCAP]	Biosynthesis of cofactors, prosthetic groups and carriers ; Energy metabolism ;Transcriptional regulators	Biosynthesis of cofactors, prosthetic groups and carriers'
	'PA0516	nirF		heme d1 biosynthesis protein NirF	Biosynthesis of heme d1 [PseudoCAP] ; Denitrification [PseudoCAP]	Energy metabolism ; Biosynthesis of cofactors, prosthetic groups and carriers	Biosynthesis of cofactors, prosthetic groups and carriers'
	'PA0517	nirC		probable c-type cytochrome precursor	Biosynthesis of heme d1 [PseudoCAP] ; Denitrification [PseudoCAP]	Biosynthesis of cofactors, prosthetic groups and carriers ; Energy metabolism	Biosynthesis of cofactors, prosthetic groups and carriers'
	'PA0518	nirM		cytochrome c-551 precursor	Biosynthesis of heme d1 [PseudoCAP] ; Denitrification [PseudoCAP]	Biosynthesis of cofactors, prosthetic groups and carriers ; Energy metabolism	Biosynthesis of cofactors, prosthetic groups and carriers'
	'PA0996	pqsA		probable coenzyme A ligase		Biosynthesis of cofactors, prosthetic groups and carriers	Biosynthesis of cofactors, prosthetic groups and carriers'
	'PA0997	pqsB		PqsB		Biosynthesis of cofactors, prosthetic groups and carriers	Biosynthesis of cofactors, prosthetic groups and carriers'
	'PA0998	pqsC		PqsC		Biosynthesis of cofactors, prosthetic groups and carriers	Biosynthesis of cofactors, prosthetic groups and carriers'
	'PA0999	pqsD	fabH1	3-oxoacyl-[acyl-carrier-protein] synthase III	Fatty acid biosynthesis (path 1) [PseudoCAP] ; Fatty acid biosynthesis [KEGG] ; Metabolic pathways [KEGG]	Biosynthesis of cofactors, prosthetic groups and carriers	Biosynthesis of cofactors, prosthetic groups and carriers'
	'PA1000	pqsE		Quinolone signal response protein		Biosynthesis of cofactors, prosthetic groups and carriers	Biosynthesis of cofactors, prosthetic groups and carriers'
	'PA1546	hemN		oxygen-independent coproporphyrinogen III oxidase	biosynthesis of proto- and siroheme [PseudoCyc] ; Porphyrin and chlorophyll metabolism [KEGG] ; Metabolic pathways [KEGG]	Biosynthesis of cofactors, prosthetic groups and carriers	Biosynthesis of cofactors, prosthetic groups and carriers'
	'PA3915	moaB1		molybdopterin biosynthetic protein B1	Molybdopterin biosynthesis [PseudoCAP]	Biosynthesis of cofactors, prosthetic groups and carriers	Biosynthesis of cofactors, prosthetic groups and carriers'
	'PA0835	pta		phosphate acetyltransferase	Pyruvate metabolism [PseudoCAP] ; Taurine and hypotaurine metabolism [KEGG] ; Pyruvate metabolism [KEGG] ; Propanoate metabolism [KEGG]	Carbon compound catabolism	Carbon compound catabolism'
	'PA1602			probable oxidoreductase		Carbon compound catabolism	Carbon compound catabolism'
	'PA3195	gapA		glyceraldehyde 3-phosphate dehydrogenase	Glycolysis / Gluconeogenesis [PseudoCAP] ; gluconeogenesis [PseudoCyc] ; aerobic glycerol degradation I [PseudoCyc] ; 2-dehydro-D-gluconate pyruvate degradation [PseudoCyc] ; sorbitol metabolism [PseudoCyc] ; glycolysis+Entner-Doudoroff [PseudoCyc] ; heterofermentative lactate fermentation [PseudoCyc] ; anaerobic glycolysis [PseudoCyc] ; glycolysis [PseudoCyc] ; glycolysis+TCA+glyoxylate bypass […	Energy metabolism ;Carbon compound catabolism	Carbon compound catabolism'
	'PA3331			cytochrome P450	gamma-Hexachlorocyclohexane degradation [KEGG] ; Naphthalene and anthracene degradation [KEGG] ; Limonene and pinene degradation [KEGG]	Adaptation, Protection ;Carbon compound catabolism	Carbon compound catabolism'
	'PA5427	adhA		alcohol dehydrogenase	Tyrosine metabolism [PseudoCAP] ; Glycolysis / Gluconeogenesis [PseudoCAP] ; Glycerolipid metabolism [PseudoCAP] ; Fatty acid metabolism [PseudoCAP] ; Bile acid biosynthesis [PseudoCAP] ; Glycolysis / Gluconeogenesis [KEGG] ; Fatty acid metabolism [KEGG] ; Tyrosine metabolism [KEGG] ; 1- and 2-Methylnaphthalene degradation [KEGG] ; 3-Chloroacrylic acid degradation [KEGG] ; Metabolism of xenobioti…	Energy metabolism ;Carbon compound catabolism	Carbon compound catabolism'
	'PA3337	rfaD		ADP-L-glycero-D-mannoheptose 6-epimerase	Fructose and mannose metabolism [PseudoCAP] ; Lipopolysaccharide biosynthesis [KEGG] ; Metabolic pathways [KEGG]	Cell wall / LPS / capsule	Cell wall / LPS / capsule'
	'PA2194	hcnB		hydrogen cyanide synthase HcnB		Central intermediary metabolism	Central intermediary metabolism'
	'PA2195	hcnC		hydrogen cyanide synthase HcnC		Central intermediary metabolism	Central intermediary metabolism'
	'PA4130			probable sulfite or nitrite reductase	Sulfur metabolism [KEGG] ; Metabolic pathways [KEGG]	Central intermediary metabolism	Central intermediary metabolism'
	'PA0519	nirS		nitrite reductase precursor	Denitrification [PseudoCAP] ; Nitrogen metabolism [KEGG]	Energy metabolism	Energy metabolism'
	'PA0523	norC		nitric-oxide reductase subunit C	Denitrification [PseudoCAP] ; denitrification pathway [PseudoCyc] ; Nitrogen metabolism [KEGG]	Energy metabolism	Energy metabolism'
	'PA0524	norB		nitric-oxide reductase subunit B	Denitrification [PseudoCAP] ; denitrification pathway [PseudoCyc] ; Nitrogen metabolism [KEGG]	Energy metabolism	Energy metabolism'
	'PA0525		norD	probable dinitrification protein NorD	Denitrification [PseudoCAP] ; Nitrogen metabolism [KEGG]	Energy metabolism	Energy metabolism'
	'PA1174	napA		periplasmic nitrate reductase protein NapA	Nitrogen metabolism [PseudoCAP] ; denitrification pathway [PseudoCyc] ; Nitrogen metabolism [KEGG]	Energy metabolism	Energy metabolism'
	'PA1175	napD		NapD protein of periplasmic nitrate reductase	Nitrogen metabolism [PseudoCAP] ; denitrification pathway [PseudoCyc]	Energy metabolism	Energy metabolism'
	'PA1551		fixG	probable ferredoxin		Energy metabolism	Energy metabolism'
	'PA1555	ccoP2	ccoP;fixP	Cytochrome c oxidase, cbb3-type, CcoP subunit	Oxidative phosphorylation [KEGG] ; Metabolic pathways [KEGG]	Energy metabolism ; Energy metabolism	Energy metabolism'
	'PA1556	ccoO2	ccoO;fixO	Cytochrome c oxidase, cbb3-type, CcoO subunit	Oxidative phosphorylation [KEGG] ; Metabolic pathways [KEGG]	Energy metabolism ; Energy metabolism	Energy metabolism'
	'PA1557	ccoN2	ccoN;fixN;cytN	Cytochrome c oxidase, cbb3-type, CcoN subunit	Oxidative phosphorylation [KEGG] ; Metabolic pathways [KEGG]	Energy metabolism ; Energy metabolism	Energy metabolism'
	'PA3392	nosZ		nitrous-oxide reductase precursor	denitrification pathway [PseudoCyc] ; Nitrogen metabolism [KEGG]	Energy metabolism	Energy metabolism'
	'PA3393	nosD		NosD protein		Energy metabolism	Energy metabolism'
	'PA3584	glpD		glycerol-3-phosphate dehydrogenase	Glycerolipid metabolism [PseudoCAP] ; Glycerophospholipid metabolism [KEGG]	Central intermediary metabolism ; Energy metabolism	Energy metabolism'
	'PA4133		ccoN;fixN;cytN	cytochrome c oxidase subunit (cbb3-type)	Oxidative phosphorylation [KEGG] ; Metabolic pathways [KEGG]	Energy metabolism	Energy metabolism'
	'PA4587	ccpR		cytochrome c551 peroxidase precursor		Energy metabolism	Energy metabolism'
	'PA3333	fabH2		3-oxoacyl-[acyl-carrier-protein] synthase III	Fatty acid biosynthesis (path 1) [PseudoCAP] ; Fatty acid biosynthesis [KEGG] ; Metabolic pathways [KEGG]	Fatty acid and phospholipid metabolism	Fatty acid and phospholipid metabolism'
	'PA3334			probable acyl carrier protein		Fatty acid and phospholipid metabolism	Fatty acid and phospholipid metabolism'
	'PA0141			conserved hypothetical protein		Hypothetical, unclassified, unknown	Hypothetical, unclassified, unknown'
	'PA0200			hypothetical protein		Hypothetical, unclassified, unknown	Hypothetical, unclassified, unknown'
	'PA0526			hypothetical protein	Denitrification [PseudoCAP]	Hypothetical, unclassified, unknown	Hypothetical, unclassified, unknown'
	'PA0587		yeaH	conserved hypothetical protein		Hypothetical, unclassified, unknown	Hypothetical, unclassified, unknown'
	'PA0588		yeaG	conserved hypothetical protein		Hypothetical, unclassified, unknown	Hypothetical, unclassified, unknown'
	'PA0734			hypothetical protein		Hypothetical, unclassified, unknown	Hypothetical, unclassified, unknown'
	'PA1123			hypothetical protein		Hypothetical, unclassified, unknown	Hypothetical, unclassified, unknown'
	'PA1414			hypothetical protein		Hypothetical, unclassified, unknown	Hypothetical, unclassified, unknown'
	'PA1664			hypothetical protein		Hypothetical, unclassified, unknown	Hypothetical, unclassified, unknown'
	'PA1673			hypothetical protein		Hypothetical, unclassified, unknown	Hypothetical, unclassified, unknown'
	'PA1746			hypothetical protein		Hypothetical, unclassified, unknown	Hypothetical, unclassified, unknown'
	'PA1789			hypothetical protein		Hypothetical, unclassified, unknown	Hypothetical, unclassified, unknown'
	'PA2126			conserved hypothetical protein		Hypothetical, unclassified, unknown	Hypothetical, unclassified, unknown'
	'PA2127			conserved hypothetical protein		Hypothetical, unclassified, unknown	Hypothetical, unclassified, unknown'
	'PA2567			hypothetical protein		Hypothetical, unclassified, unknown	Hypothetical, unclassified, unknown'
	'PA2753			hypothetical protein		Hypothetical, unclassified, unknown	Hypothetical, unclassified, unknown'
	'PA2754			conserved hypothetical protein		Hypothetical, unclassified, unknown	Hypothetical, unclassified, unknown'
	'PA3205			hypothetical protein		Hypothetical, unclassified, unknown	Hypothetical, unclassified, unknown'
	'PA3309		uspK	conserved hypothetical protein		Hypothetical, unclassified, unknown	Hypothetical, unclassified, unknown'
	'PA3329			hypothetical protein		Hypothetical, unclassified, unknown	Hypothetical, unclassified, unknown'
	'PA3332			conserved hypothetical protein		Hypothetical, unclassified, unknown	Hypothetical, unclassified, unknown'
	'PA3520			hypothetical protein		Hypothetical, unclassified, unknown	Hypothetical, unclassified, unknown'
	'PA3572			hypothetical protein		Hypothetical, unclassified, unknown	Hypothetical, unclassified, unknown'
	'PA3613			hypothetical protein		Hypothetical, unclassified, unknown	Hypothetical, unclassified, unknown'
	'PA3880			conserved hypothetical protein		Hypothetical, unclassified, unknown	Hypothetical, unclassified, unknown'
	'PA4129			hypothetical protein		Hypothetical, unclassified, unknown	Hypothetical, unclassified, unknown'
	'PA4132			conserved hypothetical protein		Hypothetical, unclassified, unknown	Hypothetical, unclassified, unknown'
	'PA4134			hypothetical protein		Hypothetical, unclassified, unknown	Hypothetical, unclassified, unknown'
	'PA4141			hypothetical protein		Hypothetical, unclassified, unknown	Hypothetical, unclassified, unknown'
	'PA4220		fptB	hypothetical protein		Hypothetical, unclassified, unknown	Hypothetical, unclassified, unknown'
	'PA4328			hypothetical protein		Hypothetical, unclassified, unknown	Hypothetical, unclassified, unknown'
	'PA4348			conserved hypothetical protein		Hypothetical, unclassified, unknown	Hypothetical, unclassified, unknown'
	'PA4352			conserved hypothetical protein		Hypothetical, unclassified, unknown	Hypothetical, unclassified, unknown'
	'PA4463		yhbH	conserved hypothetical protein		Hypothetical, unclassified, unknown	Hypothetical, unclassified, unknown'
	'PA4577			hypothetical protein		Hypothetical, unclassified, unknown	Hypothetical, unclassified, unknown'
	'PA4607			hypothetical protein		Hypothetical, unclassified, unknown	Hypothetical, unclassified, unknown'
	'PA4610			hypothetical protein		Hypothetical, unclassified, unknown	Hypothetical, unclassified, unknown'
	'PA4611			hypothetical protein		Hypothetical, unclassified, unknown	Hypothetical, unclassified, unknown'
	'PA4917			hypothetical protein		Hypothetical, unclassified, unknown	Hypothetical, unclassified, unknown'
	'PA5027			hypothetical protein		Hypothetical, unclassified, unknown	Hypothetical, unclassified, unknown'
	'PA5232		yhiI	conserved hypothetical protein		Hypothetical, unclassified, unknown	Hypothetical, unclassified, unknown'
	'PA5446			hypothetical protein		Hypothetical, unclassified, unknown	Hypothetical, unclassified, unknown'
	'PA5475			hypothetical protein		Hypothetical, unclassified, unknown	Hypothetical, unclassified, unknown'
	'PA2501			hypothetical protein		Membrane proteins	Membrane proteins'
	'PA3391	nosR		regulatory protein NosR		Membrane proteins ; Energy metabolism	Membrane proteins'
	'PA3431		ywbG	conserved hypothetical protein		Membrane proteins	Membrane proteins'
	'PA3432			hypothetical protein		Membrane proteins	Membrane proteins'
	'PA4067	oprG	yciD;ompW	Outer membrane protein OprG precursor		Membrane proteins	Membrane proteins'
	'PA3361	lecB		fucose-binding lectin PA-IIL		Motility & Attachment	Motility & Attachment'
	'PA0506			probable acyl-CoA dehydrogenase	Geraniol degradation [KEGG] ; 1- and 2-Methylnaphthalene degradation [KEGG]	Putative enzymes	Putative enzymes'
	'PA0836	ackA	tdcD	acetate kinase	Pyruvate metabolism [PseudoCAP] ; carbon monoxide dehydrogenase pathway [PseudoCyc] ; acetate degradation [PseudoCyc] ; lactate oxidation [PseudoCyc] ; sorbitol metabolism [PseudoCyc] ; fermentation [PseudoCyc] ; pyruvate metabolism [PseudoCyc] ; pyruvate oxidation pathway [PseudoCyc] ; Taurine and hypotaurine metabolism [KEGG] ; Pyruvate metabolism [KEGG] ; Propanoate metabolism [KEGG] ; Metabol…	Putative enzymes	Putative enzymes'
	'PA3328			probable FAD-dependent monooxygenase		Putative enzymes	Putative enzymes'
	'PA3330			probable short chain dehydrogenase		Putative enzymes	Putative enzymes'
	'PA4131			probable iron-sulfur protein		Putative enzymes	Putative enzymes'
	'PA4217	phzS		flavin-containing monooxygenase	Phenazine biosynthesis [PseudoCAP] ; Phenazine biosynthesis [PseudoCyc]	Putative enzymes	Putative enzymes'
	'PA0978			conserved hypothetical protein		Related to phage, transposon, or plasmid	Related to phage, transposon, or plasmid'
	'PA0979			conserved hypothetical protein		Related to phage, transposon, or plasmid	Related to phage, transposon, or plasmid'
	'PA1431	rsaL		regulatory protein RsaL	Quorum sensing [PseudoCAP]	Secreted Factors (toxins, enzymes, alginate) ; Adaptation, Protection ;Transcriptional regulators	Secreted Factors (toxins, enzymes, alginate)'
	'PA1871	lasA		LasA protease precursor	Xcp type II secretion system [PseudoCAP]	Secreted Factors (toxins, enzymes, alginate) ;Translation, post-translational modification, degradation	Secreted Factors (toxins, enzymes, alginate)'
	'PA1901	phzC2		phenazine biosynthesis protein PhzC	Phenazine biosynthesis [PseudoCAP] ; Phenylalanine, tyrosine and tryptophan biosynthesis [KEGG] ; Metabolic pathways [KEGG]	Secreted Factors (toxins, enzymes, alginate)	Secreted Factors (toxins, enzymes, alginate)'
	'PA1903	phzE2		phenazine biosynthesis protein PhzE	Phenazine biosynthesis [PseudoCAP] ; Phenazine biosynthesis [PseudoCyc]	Secreted Factors (toxins, enzymes, alginate)	Secreted Factors (toxins, enzymes, alginate)'
	'PA1904	phzF2		probable phenazine biosynthesis protein	Phenazine biosynthesis [PseudoCAP] ; Phenazine biosynthesis [PseudoCyc]	Secreted Factors (toxins, enzymes, alginate)	Secreted Factors (toxins, enzymes, alginate)'
	'PA1905	phzG2		probable pyridoxamine 5''-phosphate oxidase	Phenazine biosynthesis [PseudoCAP] ; Phenazine biosynthesis [PseudoCyc] ; pyridoxal 5''-phosphate salvage pathway [PseudoCyc]	Secreted Factors (toxins, enzymes, alginate)	Secreted Factors (toxins, enzymes, alginate)'
	'PA3478	rhlB		rhamnosyltransferase chain B		Secreted Factors (toxins, enzymes, alginate)	Secreted Factors (toxins, enzymes, alginate)'
	'PA3546	algX		alginate biosynthesis protein AlgX	Alginate biosynthesis [PseudoCAP]	Cell wall / LPS / capsule ; Adaptation, Protection ; Secreted Factors (toxins, enzymes, alginate)	Secreted Factors (toxins, enzymes, alginate)'
	'PA3550	algF		alginate o-acetyltransferase AlgF	Alginate biosynthesis [PseudoCAP]	Cell wall / LPS / capsule ; Adaptation, Protection ; Secreted Factors (toxins, enzymes, alginate)	Secreted Factors (toxins, enzymes, alginate)'
	'PA3551	algA		phosphomannose isomerase / guanosine 5''-diphospho-D-mannose pyrophosphorylase	Fructose and mannose metabolism [PseudoCAP] ; Alginate biosynthesis [PseudoCAP] ; GDP-D-rhamnose biosynthesis [PseudoCyc] ; colanic acid building blocks biosynthesis [PseudoCyc] ; GDP-mannose metabolism [PseudoCyc] ; Fructose and mannose metabolism [KEGG] ; Amino sugar and nucleotide sugar metabolism [KEGG] ; Metabolic pathways [KEGG]	Cell wall / LPS / capsule ; Adaptation, Protection ; Secreted Factors (toxins, enzymes, alginate)	Secreted Factors (toxins, enzymes, alginate)'
	'PA4211	phzB1		probable phenazine biosynthesis protein	Phenazine biosynthesis [PseudoCAP] ; Phenazine biosynthesis [PseudoCyc]	Secreted Factors (toxins, enzymes, alginate)	Secreted Factors (toxins, enzymes, alginate)'
	'PA4230	pchB		salicylate biosynthesis protein PchB	Pyochelin synthesis [PseudoCAP] ; Biosynthesis of siderophore group nonribosomal peptides [KEGG]	Secreted Factors (toxins, enzymes, alginate) ;Transport of small molecules	Secreted Factors (toxins, enzymes, alginate)'
	'PA0527	dnr		transcriptional regulator Dnr	Denitrification [PseudoCAP]	Transcriptional regulators	Transcriptional regulators'
	'PA1196			probable transcriptional regulator		Transcriptional regulators	Transcriptional regulators'
	'PA3458			probable transcriptional regulator		Transcriptional regulators	Transcriptional regulators'
	'PA0459		clpC	probable ClpA/B protease ATP binding subunit		Translation, post-translational modification, degradation	Translation, post-translational modification, degradation'
	'PA3049	rmf		ribosome modulation factor		Translation, post-translational modification, degradation	Translation, post-translational modification, degradation'
	'PA3326	clpP2		ClpP2		Translation, post-translational modification, degradation ; Cell wall / LPS / capsule	Translation, post-translational modification, degradation'
	'PA4542	clpB		ClpB protein		Translation, post-translational modification, degradation	Translation, post-translational modification, degradation'
	'PA1429			probable cation-transporting P-type ATPase		Membrane proteins ;Transport of small molecules	Transport of small molecules'
	'PA3394	nosF		NosF protein		Energy metabolism ;Transport of small molecules	Transport of small molecules'
	'PA3581	glpF		glycerol uptake facilitator protein		Transport of small molecules	Transport of small molecules'
	'PA3876	narK2		nitrite extrusion protein 2	Nitrogen metabolism [PseudoCAP]	Membrane proteins ;Transport of small molecules	Transport of small molecules'
	'PA3877	narK1		nitrite extrusion protein 1	Nitrogen metabolism [PseudoCAP]	Membrane proteins ;Transport of small molecules	Transport of small molecules'
	'PA4223		pchH	probable ATP-binding component of ABC transporter	ABC transporters [KEGG]	Membrane proteins ;Transport of small molecules	Transport of small molecules'
	'PA5231		yhiH	probable ATP-binding/permease fusion ABC transporter		Membrane proteins ;Transport of small molecules	Transport of small molecules'
Down-regulated genes for Archetype 4
	'PA0782	putA	pruB;pruA	proline dehydrogenase PutA	Glutamate metabolism [PseudoCAP] ; Arginine and proline metabolism [PseudoCAP] ; 4-hydroxyproline degradation [PseudoCyc] ; proline degradation I [PseudoCyc] ; Alanine, aspartate and glutamate metabolism [KEGG] ; Arginine and proline metabolism [KEGG] ; Metabolic pathways [KEGG]	Amino acid biosynthesis and metabolism	Amino acid biosynthesis and metabolism'
	'PA0865	hpd		4-hydroxyphenylpyruvate dioxygenase	phenylalanine degradation I [PseudoCyc] ; Ubiquinone and other terpenoid-quinone biosynthesis [KEGG] ; Tyrosine metabolism [KEGG] ; Phenylalanine metabolism [KEGG] ; Metabolic pathways [KEGG]	Amino acid biosynthesis and metabolism	Amino acid biosynthesis and metabolism'
	'PA1750			phospho-2-dehydro-3-deoxyheptonate aldolase	Phenylalanine, tyrosine and tryptophan biosynthesis [PseudoCAP] ; phenylalanine, tyrosine and tryptophan biosynthesis, complete [PseudoCyc] ; chorismate biosynthesis [PseudoCyc] ; pathways of chorismate [PseudoCyc] ; Phenylalanine, tyrosine and tryptophan biosynthesis [KEGG] ; Metabolic pathways [KEGG]	Amino acid biosynthesis and metabolism	Amino acid biosynthesis and metabolism'
	'PA4443	cysD		ATP sulfurylase small subunit	sulfur amino acid biosynthesis [PseudoCyc] ; sulfate assimilation 2 [PseudoCyc] ; Purine metabolism [KEGG] ; Selenoamino acid metabolism [KEGG] ; Sulfur metabolism [KEGG] ; Metabolic pathways [KEGG]	Central intermediary metabolism ; Amino acid biosynthesis and metabolism	Amino acid biosynthesis and metabolism'
	'PA4602	glyA3		serine hydroxymethyltransferase	One carbon pool by folate [PseudoCAP] ; Methane metabolism [PseudoCAP] ; Lysine degradation [PseudoCAP] ; Glycine, serine and threonine metabolism [PseudoCAP] ; Cyanoamino acid metabolism [PseudoCAP] ; serine and glycine biosynthesis [PseudoCyc] ; glycine biosynthesis I [PseudoCyc] ; formylTHF biosynthesis [PseudoCyc] ; folic acid biosynthesis [PseudoCyc] ; serine-isocitrate lyase pathway [Pseudo…	Amino acid biosynthesis and metabolism	Amino acid biosynthesis and metabolism'
	'PA5429	aspA		aspartate ammonia-lyase	Nitrogen metabolism [PseudoCAP] ; Alanine and Aspartate metabolism [PseudoCAP] ; Synthesis of aspartate and asparagine; interconversion of aspartate and asparagine. [PseudoCyc] ; glutamine degradation III [PseudoCyc] ; Alanine, aspartate and glutamate metabolism [KEGG] ; Nitrogen metabolism [KEGG] ; Metabolic pathways [KEGG]	Amino acid biosynthesis and metabolism	Amino acid biosynthesis and metabolism'
	'PA2493	mexE		Resistance-Nodulation-Cell Division (RND) multidrug efflux membrane fusion protein MexE precursor		Transport of small molecules ;Antibiotic resistance and susceptibility	Antibiotic resistance and susceptibility'
	'PA2760	oprQ	oprQ	OprQ		Transport of small molecules ;Motility & Attachmentt ;Antibiotic resistance and susceptibility	Antibiotic resistance and susceptibility'
	'PA3552	arnB	pmrH	ArnB	Amino sugar and nucleotide sugar metabolism [KEGG] ; Two-component system [KEGG]	Cell wall / LPS / capsule ;Antibiotic resistance and susceptibility ; Adaptation, Protection	Antibiotic resistance and susceptibility'
	'PA0795	prpC		citrate synthase 2	Glyoxylate and dicarboxylate metabolism [PseudoCAP] ; Citrate cycle (TCA cycle) [PseudoCAP] ; serine-isocitrate lyase pathway [PseudoCyc] ; glycolysis+TCA+glyoxylate bypass [PseudoCyc] ; acetyl-CoA assimilation [PseudoCyc] ; anaerobic respiration [PseudoCyc] ; glyoxylate cycle [PseudoCyc] ; TCA cycle -- aerobic respiration [PseudoCyc] ; glyoxylate bypass+TCA [PseudoCyc] ; Propanoate metabolism [K…	Central intermediary metabolism ;Carbon compound catabolism	Carbon compound catabolism'
	'PA0887	acsA		acetyl-coenzyme A synthetase	Reductive carboxylate cycle (CO2 fixation) [PseudoCAP] ; Pyruvate metabolism [PseudoCAP] ; Propanoate metabolism [PseudoCAP] ; acetate degradation [PseudoCyc] ; Glycolysis / Gluconeogenesis [KEGG] ; Pyruvate metabolism [KEGG] ; Propanoate metabolism [KEGG] ; Metabolic pathways [KEGG]	Carbon compound catabolism ; Central intermediary metabolism	Carbon compound catabolism'
	'PA4670	prs	prsA	ribose-phosphate pyrophosphokinase	Pentose phosphate cycle [PseudoCAP] ; Purine metabolism [PseudoCAP] ; his+purine+pyrimidine biosynthesis [PseudoCyc] ; Pentose phosphate pathway [KEGG] ; Purine metabolism [KEGG] ; Metabolic pathways [KEGG]	Carbon compound catabolism ; Nucleotide biosynthesis and metabolism	Carbon compound catabolism'
	'PA3245	minE		cell division topological specificity factor MinE		Cell division	Cell division'
	'PA0363	coaD	kdtB	phosphopantetheine adenylyltransferase	Pantothenate and CoA biosynthesis [PseudoCAP] ; pantothenate and coenzyme A biosynthesis [PseudoCyc] ; Pantothenate and CoA biosynthesis [KEGG] ; Metabolic pathways [KEGG]	Central intermediary metabolism	Central intermediary metabolism'
	'PA0654	speD		S-adenosylmethionine decarboxylase proenzyme	polyamine biosynthesis [PseudoCyc] ; Cysteine and methionine metabolism [KEGG] ; Arginine and proline metabolism [KEGG] ; Metabolic pathways [KEGG]	Central intermediary metabolism	Central intermediary metabolism'
	'PA4031	ppa	ipyR	inorganic pyrophosphatase	UDP-glucose conversion [PseudoCyc] ; Oxidative phosphorylation [KEGG]	Central intermediary metabolism	Central intermediary metabolism'
	'PA4310	pctB		chemotactic transducer PctB	Chemotactic transducer (MCP) [PseudoCAP] ; BacterialChemotaxis [KEGG]	Adaptation, Protection ;Chemotaxis	Chemotaxis'
	'PA3940			probable DNA binding protein		DNA replication, recombination, modification and repair	DNA replication, recombination, modification and repair'
	'PA1317	cyoA		cytochrome o ubiquinol oxidase subunit II	Oxidative phosphorylation [KEGG] ; Metabolic pathways [KEGG]	Energy metabolism	Energy metabolism'
	'PA1552	ccoP1		Cytochrome c oxidase, cbb3-type, CcoP subunit	Oxidative phosphorylation [KEGG] ; Metabolic pathways [KEGG]	Energy metabolism ; Energy metabolism	Energy metabolism'
	'PA1554	ccoN1	ccoN;fixN;cytN	Cytochrome c oxidase, cbb3-type, CcoN subunit	Oxidative phosphorylation [KEGG] ; Metabolic pathways [KEGG]	Energy metabolism ; Energy metabolism	Energy metabolism'
	'PA1580	gltA	cisY	citrate synthase	Glyoxylate and dicarboxylate metabolism [PseudoCAP] ; Citrate cycle (TCA cycle) [PseudoCAP] ; serine-isocitrate lyase pathway [PseudoCyc] ; glycolysis+TCA+glyoxylate bypass [PseudoCyc] ; acetyl-CoA assimilation [PseudoCyc] ; anaerobic respiration [PseudoCyc] ; glyoxylate cycle [PseudoCyc] ; TCA cycle -- aerobic respiration [PseudoCyc] ; glyoxylate bypass+TCA [PseudoCyc] ; Citrate cycle (TCA cycle…	Energy metabolism	Energy metabolism'
	'PA3621	fdxA		ferredoxin I		Energy metabolism	Energy metabolism'
	'PA0046			hypothetical protein		Hypothetical, unclassified, unknown	Hypothetical, unclassified, unknown'
	'PA0315			hypothetical protein		Hypothetical, unclassified, unknown	Hypothetical, unclassified, unknown'
	'PA0563			conserved hypothetical protein		Hypothetical, unclassified, unknown	Hypothetical, unclassified, unknown'
	'PA0578			conserved hypothetical protein		Hypothetical, unclassified, unknown	Hypothetical, unclassified, unknown'
	'PA0775		yecO	conserved hypothetical protein		Hypothetical, unclassified, unknown	Hypothetical, unclassified, unknown'
	'PA1016			hypothetical protein		Hypothetical, unclassified, unknown	Hypothetical, unclassified, unknown'
	'PA1574		yaiE	conserved hypothetical protein		Hypothetical, unclassified, unknown	Hypothetical, unclassified, unknown'
	'PA2971		yceD	conserved hypothetical protein		Hypothetical, unclassified, unknown	Hypothetical, unclassified, unknown'
	'PA3229			hypothetical protein		Hypothetical, unclassified, unknown	Hypothetical, unclassified, unknown'
	'PA3470			hypothetical protein		Hypothetical, unclassified, unknown	Hypothetical, unclassified, unknown'
	'PA3496			hypothetical protein		Hypothetical, unclassified, unknown	Hypothetical, unclassified, unknown'
	'PA4103			hypothetical protein		Hypothetical, unclassified, unknown	Hypothetical, unclassified, unknown'
	'PA4104			conserved hypothetical protein		Hypothetical, unclassified, unknown	Hypothetical, unclassified, unknown'
	'PA4106			conserved hypothetical protein		Hypothetical, unclassified, unknown	Hypothetical, unclassified, unknown'
	'PA4107			hypothetical protein		Hypothetical, unclassified, unknown	Hypothetical, unclassified, unknown'
	'PA4354			conserved hypothetical protein		Hypothetical, unclassified, unknown	Hypothetical, unclassified, unknown'
	'PA4661	pagL		Lipid A 3-O-deacylase		Hypothetical, unclassified, unknown	Hypothetical, unclassified, unknown'
	'PA4773			hypothetical protein	Cysteine and methionine metabolism [KEGG] ; Arginine and proline metabolism [KEGG] ; Metabolic pathways [KEGG]	Hypothetical, unclassified, unknown	Hypothetical, unclassified, unknown'
	'PA4782			hypothetical protein		Hypothetical, unclassified, unknown	Hypothetical, unclassified, unknown'
	'PA4881			hypothetical protein		Hypothetical, unclassified, unknown	Hypothetical, unclassified, unknown'
	'PA5285			hypothetical protein		Hypothetical, unclassified, unknown	Hypothetical, unclassified, unknown'
	'PA5286		yjbQ	conserved hypothetical protein		Hypothetical, unclassified, unknown	Hypothetical, unclassified, unknown'
	'PA5461			hypothetical protein		Hypothetical, unclassified, unknown	Hypothetical, unclassified, unknown'
	'PA1078	flgC		flagellar basal-body rod protein FlgC	Flagella assembly [PseudoCAP] ; Flagellar assembly [KEGG]	Cell wall / LPS / capsule ;Motility & Attachmentt	Motility & Attachment'
	'PA1079	flgD		flagellar basal-body rod modification protein FlgD	Flagella assembly [PseudoCAP] ; Flagellar assembly [KEGG]	Cell wall / LPS / capsule ;Motility & Attachmentt	Motility & Attachment'
	'PA1080	flgE		flagellar hook protein FlgE	Flagella assembly [PseudoCAP] ; Flagellar assembly [KEGG]	Cell wall / LPS / capsule ;Motility & Attachmentt	Motility & Attachment'
	'PA1082	flgG		flagellar basal-body rod protein FlgG	Flagella assembly [PseudoCAP] ; Flagellar assembly [KEGG]	Cell wall / LPS / capsule ;Motility & Attachmentt	Motility & Attachment'
	'PA1101	fliF		Flagella M-ring outer membrane protein precursor	Flagella assembly [PseudoCAP] ; Flagellar assembly [KEGG]	Cell wall / LPS / capsule ;Motility & Attachmentt	Motility & Attachment'
	'PA1156	nrdA		NrdA, catalytic component of class Ia ribonucleotide reductase	Pyrimidine metabolism [PseudoCAP] ; Purine metabolism [PseudoCAP] ; Purine metabolism [KEGG] ; Pyrimidine metabolism [KEGG] ; Metabolic pathways [KEGG]	Nucleotide biosynthesis and metabolism	Nucleotide biosynthesis and metabolism'
	'PA5298		xpt	xanthine phosphoribosyltransferase	salvage pathways of guanine, xanthine, and their nucleosides [PseudoCyc] ; Purine metabolism [KEGG] ; Metabolic pathways [KEGG]	Nucleotide biosynthesis and metabolism	Nucleotide biosynthesis and metabolism'
	'PA4243	secY	prlA	secretion protein SecY	Protein export [KEGG] ; Bacterial secretion system [KEGG]	Membrane proteins ; Protein secretion/export apparatus	Protein secretion/export apparatus'
	'PA5128	secB		secretion protein SecB	Protein export [KEGG] ; Bacterial secretion system [KEGG]	Protein secretion/export apparatus	Protein secretion/export apparatus'
	'PA2634	aceA		isocitrate lyase AceA	serine-isocitrate lyase pathway [PseudoCyc] ; glycolysis+TCA+glyoxylate bypass [PseudoCyc] ; glyoxylate cycle [PseudoCyc] ; glyoxylate bypass+TCA [PseudoCyc] ; Glyoxylate and dicarboxylate metabolism [KEGG] ; Metabolic pathways [KEGG]	Putative enzymes	Putative enzymes'
	'PA5445		psecoA	probable coenzyme A transferase		Putative enzymes	Putative enzymes'
	'PA4262	rplD		50S ribosomal protein L4	Ribosome [KEGG]	Transcription, RNA processing and degradation ;Translation, post-translational modification, degradation	Transcription, RNA processing and degradation'
	'PA0167			probable transcriptional regulator		Transcriptional regulators	Transcriptional regulators'
	'PA0612	ptrB		repressor, PtrB		Transcriptional regulators	Transcriptional regulators'
	'PA1015			probable transcriptional regulator		Transcriptional regulators	Transcriptional regulators'
	'PA1159			probable cold-shock protein		Transcriptional regulators ; Adaptation, Protection	Transcriptional regulators'
	'PA4462	rpoN	ntrA	RNA polymerase sigma-54 factor		Transcriptional regulators	Transcriptional regulators'
	'PA4853	fis		DNA-binding protein Fis		Transcriptional regulators ;DNA replication, recombination, modification and repair ; Transcription, RNA processing and degradation	Transcriptional regulators'
	'PA2619	infA		initiation factor		Translation, post-translational modification, degradation	Translation, post-translational modification, degradation'
	'PA2851	efp		translation elongation factor P		Translation, post-translational modification, degradation	Translation, post-translational modification, degradation'
	'PA2970	rpmF		50S ribosomal protein L32	Ribosome [KEGG]	Translation, post-translational modification, degradation	Translation, post-translational modification, degradation'
	'PA3655	tsf		elongation factor Ts		Translation, post-translational modification, degradation	Translation, post-translational modification, degradation'
	'PA3656	rpsB		30S ribosomal protein S2	Ribosome [KEGG]	Translation, post-translational modification, degradation	Translation, post-translational modification, degradation'
	'PA3742	rplS		50S ribosomal protein L19	Ribosome [KEGG]	Translation, post-translational modification, degradation	Translation, post-translational modification, degradation'
	'PA4239	rpsD		30S ribosomal protein S4	Ribosome [KEGG]	Translation, post-translational modification, degradation	Translation, post-translational modification, degradation'
	'PA4241	rpsM		30S ribosomal protein S13	Ribosome [KEGG]	Translation, post-translational modification, degradation	Translation, post-translational modification, degradation'
	'PA4242	rpmJ		50S ribosomal protein L36	Ribosome [KEGG]	Translation, post-translational modification, degradation	Translation, post-translational modification, degradation'
	'PA4244	rplO		50S ribosomal protein L15	Ribosome [KEGG]	Translation, post-translational modification, degradation	Translation, post-translational modification, degradation'
	'PA4245	rpmD		50S ribosomal protein L30	Ribosome [KEGG]	Translation, post-translational modification, degradation	Translation, post-translational modification, degradation'
	'PA4246	rpsE		30S ribosomal protein S5	Ribosome [KEGG]	Translation, post-translational modification, degradation	Translation, post-translational modification, degradation'
	'PA4247	rplR		50S ribosomal protein L18	Ribosome [KEGG]	Translation, post-translational modification, degradation	Translation, post-translational modification, degradation'
	'PA4252	rplX		50S ribosomal protein L24	Ribosome [KEGG]	Translation, post-translational modification, degradation	Translation, post-translational modification, degradation'
	'PA4254	rpsQ		30S ribosomal protein S17	Ribosome [KEGG]	Translation, post-translational modification, degradation	Translation, post-translational modification, degradation'
	'PA4265	tufA		elongation factor Tu		Translation, post-translational modification, degradation	Translation, post-translational modification, degradation'
	'PA4266	fusA1		elongation factor G		Translation, post-translational modification, degradation	Translation, post-translational modification, degradation'
	'PA4268	rpsL	str	30S ribosomal protein S12	Ribosome [KEGG]	Translation, post-translational modification, degradation	Translation, post-translational modification, degradation'
	'PA4271	rplL		50S ribosomal protein L7 / L12	Ribosome [KEGG]	Translation, post-translational modification, degradation	Translation, post-translational modification, degradation'
	'PA4272	rplJ		50S ribosomal protein L10	Ribosome [KEGG]	Translation, post-translational modification, degradation	Translation, post-translational modification, degradation'
	'PA4273	rplA		50S ribosomal protein L1	Ribosome [KEGG]	Translation, post-translational modification, degradation	Translation, post-translational modification, degradation'
	'PA4432	rpsI		30S ribosomal protein S9	Ribosome [KEGG]	Translation, post-translational modification, degradation	Translation, post-translational modification, degradation'
	'PA4433	rplM		50S ribosomal protein L13	Ribosome [KEGG]	Translation, post-translational modification, degradation	Translation, post-translational modification, degradation'
	'PA4563	rpsT		30S ribosomal protein S20	Urea cycle and metabolism of amino groups [PseudoCAP] ; Ribosome [KEGG]	Central intermediary metabolism ;Translation, post-translational modification, degradation	Translation, post-translational modification, degradation'
	'PA4671		rplY	probable ribosomal protein L25	Ribosome [KEGG]	Adaptation, Protection ;Translation, post-translational modification, degradation	Translation, post-translational modification, degradation'
	'PA4672		pth	peptidyl-tRNA hydrolase		Translation, post-translational modification, degradation	Translation, post-translational modification, degradation'
	'PA4741	rpsO		30S ribosomal protein S15	Ribosome [KEGG]	Translation, post-translational modification, degradation	Translation, post-translational modification, degradation'
	'PA5049	rpmE		50S ribosomal protein L31	Ribosome [KEGG]	Translation, post-translational modification, degradation	Translation, post-translational modification, degradation'
	'PA5315	rpmG		50S ribosomal protein L33	Ribosome [KEGG]	Translation, post-translational modification, degradation	Translation, post-translational modification, degradation'
	'PA0783	putP		sodium/proline symporter PutP		Membrane proteins ;Transport of small molecules	Transport of small molecules'
	'PA0789			probable amino acid permease		Membrane proteins ;Transport of small molecules	Transport of small molecules'
	'PA3038		opdQ	probable porin		Transport of small molecules	Transport of small molecules'

## Sheet: Archetype 5
	Locus ID	Gene name	Alternative Gene name	Gene Product Name	Pathway	Functional Class	Gene Ontology Functional Class
Up-regulated genes for Archetype 5
	'PA0059	osmC		osmotically inducible protein OsmC		Adaptation, Protection	Adaptation, Protection'
	'PA3556	arnT	pqaB	inner membrane L-Ara4N transferase ArnT		Adaptation, Protection ;Membrane proteins ; Cell wall / LPS / capsule	Adaptation, Protection'
	'PA3557	arnE	pmrL	ArnE		Adaptation, Protection ; Cell wall / LPS / capsule ;Membrane proteins	Adaptation, Protection'
	'PA1999	dhcA	pcaI;atoD;scoA	DhcA, dehydrocarnitine CoA transferase, subunit A	Valine, leucine and isoleucine degradation [PseudoCAP] ; Butanoate metabolism [PseudoCAP] ; Carnitine Catabolism to Glycine Betaine [PseudoCyc] ; Synthesis and degradation of ketone bodies [KEGG] ; Valine, leucine and isoleucine degradation [KEGG] ; Butanoate metabolism [KEGG]	Amino acid biosynthesis and metabolism ;Carbon compound catabolism	Amino acid biosynthesis and metabolism'
	'PA2000	dhcB	atoA;scoB	DhcB, dehydrocarnitine CoA transferase, subunit B	Butanoate metabolism [PseudoCAP] ; Valine, leucine and isoleucine degradation [PseudoCAP] ; Carnitine Catabolism to Glycine Betaine [PseudoCyc] ; Synthesis and degradation of ketone bodies [KEGG] ; Valine, leucine and isoleucine degradation [KEGG] ; Butanoate metabolism [KEGG]	Amino acid biosynthesis and metabolism ;Carbon compound catabolism	Amino acid biosynthesis and metabolism'
	'PA3459		asnB	probable glutamine amidotransferase	de novo biosynthesis of purine nucleotides [PseudoCyc] ; his+purine+pyrimidine biosynthesis [PseudoCyc] ; Alanine, aspartate and glutamate metabolism [KEGG] ; Nitrogen metabolism [KEGG] ; Metabolic pathways [KEGG]	Amino acid biosynthesis and metabolism	Amino acid biosynthesis and metabolism'
	'PA5323	argB		acetylglutamate kinase	Urea cycle and metabolism of amino groups [PseudoCAP] ; Arginine and proline metabolism [PseudoCAP] ; arginine biosynthesis [PseudoCyc] ; glutamate degradation VIII [PseudoCyc] ; Arginine and proline metabolism [KEGG] ; Metabolic pathways [KEGG]	Amino acid biosynthesis and metabolism	Amino acid biosynthesis and metabolism'
	'PA3552	arnB	pmrH	ArnB	Amino sugar and nucleotide sugar metabolism [KEGG] ; Two-component system [KEGG]	Cell wall / LPS / capsule ;Antibiotic resistance and susceptibility ; Adaptation, Protection	Antibiotic resistance and susceptibility'
	'PA3553	arnC	pmrF	ArnC	Amino sugar and nucleotide sugar metabolism [KEGG]	Adaptation, Protection ; Putative enzymes ; Cell wall / LPS / capsule ;Antibiotic resistance and susceptibility	Antibiotic resistance and susceptibility'
	'PA3554	arnA		ArnA	Amino sugar and nucleotide sugar metabolism [KEGG]	Putative enzymes ; Adaptation, Protection ;Antibiotic resistance and susceptibility ; Cell wall / LPS / capsule	Antibiotic resistance and susceptibility'
	'PA1017	pauA		pimeloyl-CoA synthetase	biotin biosynthesis II [PseudoCyc]	Biosynthesis of cofactors, prosthetic groups and carriers	Biosynthesis of cofactors, prosthetic groups and carriers'
	'PA1985	pqqA		pyrroloquinoline quinone biosynthesis protein A	Pyrroloquinoline quinone biosynthesis [PseudoCAP]	Biosynthesis of cofactors, prosthetic groups and carriers	Biosynthesis of cofactors, prosthetic groups and carriers'
	'PA0854	fumC2		fumarate hydratase	Citrate cycle (TCA cycle) [PseudoCAP] ; phenylalanine degradation I [PseudoCyc] ; fermentation [PseudoCyc] ; glycolysis+TCA+glyoxylate bypass [PseudoCyc] ; acetyl-CoA assimilation [PseudoCyc] ; anaerobic respiration [PseudoCyc] ; TCA cycle -- aerobic respiration [PseudoCyc] ; glyoxylate bypass+TCA [PseudoCyc] ; Citrate cycle (TCA cycle) [KEGG] ; Metabolic pathways [KEGG]	Energy metabolism ;Carbon compound catabolism	Carbon compound catabolism'
	'PA2321		gntV;gntK;gnuK	gluconokinase	Pentose phosphate cycle [PseudoCAP] ; Glycolysis / Gluconeogenesis [PseudoCAP] ; L-idonate degradation [PseudoCyc] ; superpathway for gluconate degradation [PseudoCyc] ; Pentose phosphate pathway [KEGG] ; Metabolic pathways [KEGG]	Energy metabolism ;Carbon compound catabolism	Carbon compound catabolism'
	'PA0102			probable carbonic anhydrase	cyanate degradation [PseudoCyc] ; Nitrogen metabolism [KEGG]	Central intermediary metabolism	Central intermediary metabolism'
	'PA4880			probable bacterioferritin		Central intermediary metabolism	Central intermediary metabolism'
	'PA5060	phaF		polyhydroxyalkanoate synthesis protein PhaF		Central intermediary metabolism	Central intermediary metabolism'
	'PA1562	acnA	acn	aconitate hydratase 1	Citrate cycle (TCA cycle) [PseudoCAP] ; Glyoxylate and dicarboxylate metabolism [PseudoCAP] ; serine-isocitrate lyase pathway [PseudoCyc] ; glycolysis+TCA+glyoxylate bypass [PseudoCyc] ; acetyl-CoA assimilation [PseudoCyc] ; anaerobic respiration [PseudoCyc] ; glyoxylate cycle [PseudoCyc] ; TCA cycle -- aerobic respiration [PseudoCyc] ; glyoxylate bypass+TCA [PseudoCyc] ; Citrate cycle (TCA cycle…	Energy metabolism	Energy metabolism'
	'PA3687	ppc		phosphoenolpyruvate carboxylase	Reductive carboxylate cycle (CO2 fixation) [PseudoCAP] ; Pyruvate metabolism [PseudoCAP] ; Carbon fixation [PseudoCAP] ; serine-isocitrate lyase pathway [PseudoCyc] ; fermentation [PseudoCyc] ; acetyl-CoA assimilation [PseudoCyc] ; anaerobic respiration [PseudoCyc] ; Pyruvate metabolism [KEGG] ; Metabolic pathways [KEGG]	Energy metabolism ; Central intermediary metabolism	Energy metabolism'
	'PA1020			probable acyl-CoA dehydrogenase		Fatty acid and phospholipid metabolism ;Carbon compound catabolism	Fatty acid and phospholipid metabolism'
	'PA0061			hypothetical protein		Hypothetical, unclassified, unknown	Hypothetical, unclassified, unknown'
	'PA0062			hypothetical protein		Hypothetical, unclassified, unknown	Hypothetical, unclassified, unknown'
	'PA0329			conserved hypothetical protein		Hypothetical, unclassified, unknown	Hypothetical, unclassified, unknown'
	'PA0460			hypothetical protein		Hypothetical, unclassified, unknown	Hypothetical, unclassified, unknown'
	'PA0462			hypothetical protein		Hypothetical, unclassified, unknown	Hypothetical, unclassified, unknown'
	'PA0586		ycgB	conserved hypothetical protein		Hypothetical, unclassified, unknown	Hypothetical, unclassified, unknown'
	'PA0588		yeaG	conserved hypothetical protein		Hypothetical, unclassified, unknown	Hypothetical, unclassified, unknown'
	'PA0737			hypothetical protein		Hypothetical, unclassified, unknown	Hypothetical, unclassified, unknown'
	'PA0856			hypothetical protein		Hypothetical, unclassified, unknown	Hypothetical, unclassified, unknown'
	'PA1016			hypothetical protein		Hypothetical, unclassified, unknown	Hypothetical, unclassified, unknown'
	'PA1018			hypothetical protein		Hypothetical, unclassified, unknown	Hypothetical, unclassified, unknown'
	'PA1024			2-Nitropropane Dioxygenase	Nitrogen metabolism [PseudoCAP] ; Nitrogen metabolism [KEGG]	Hypothetical, unclassified, unknown	Hypothetical, unclassified, unknown'
	'PA1114			hypothetical protein		Hypothetical, unclassified, unknown	Hypothetical, unclassified, unknown'
	'PA1323			hypothetical protein		Hypothetical, unclassified, unknown	Hypothetical, unclassified, unknown'
	'PA1324			hypothetical protein		Hypothetical, unclassified, unknown	Hypothetical, unclassified, unknown'
	'PA1471			hypothetical protein		Hypothetical, unclassified, unknown	Hypothetical, unclassified, unknown'
	'PA1517			conserved hypothetical protein		Hypothetical, unclassified, unknown	Hypothetical, unclassified, unknown'
	'PA1518			conserved hypothetical protein		Hypothetical, unclassified, unknown	Hypothetical, unclassified, unknown'
	'PA1559			hypothetical protein		Hypothetical, unclassified, unknown	Hypothetical, unclassified, unknown'
	'PA1560			hypothetical protein		Hypothetical, unclassified, unknown	Hypothetical, unclassified, unknown'
	'PA1579			hypothetical protein		Hypothetical, unclassified, unknown	Hypothetical, unclassified, unknown'
	'PA1592			hypothetical protein		Hypothetical, unclassified, unknown	Hypothetical, unclassified, unknown'
	'PA1745			hypothetical protein		Hypothetical, unclassified, unknown	Hypothetical, unclassified, unknown'
	'PA1784			hypothetical protein		Hypothetical, unclassified, unknown	Hypothetical, unclassified, unknown'
	'PA1852			hypothetical protein		Hypothetical, unclassified, unknown	Hypothetical, unclassified, unknown'
	'PA1944			hypothetical protein		Hypothetical, unclassified, unknown	Hypothetical, unclassified, unknown'
	'PA2111			hypothetical protein		Hypothetical, unclassified, unknown	Hypothetical, unclassified, unknown'
	'PA2112			conserved hypothetical protein		Hypothetical, unclassified, unknown	Hypothetical, unclassified, unknown'
	'PA2116			conserved hypothetical protein		Hypothetical, unclassified, unknown	Hypothetical, unclassified, unknown'
	'PA2145			hypothetical protein		Hypothetical, unclassified, unknown	Hypothetical, unclassified, unknown'
	'PA2146		yciG	conserved hypothetical protein		Hypothetical, unclassified, unknown	Hypothetical, unclassified, unknown'
	'PA2381			hypothetical protein		Hypothetical, unclassified, unknown	Hypothetical, unclassified, unknown'
	'PA2433			hypothetical protein		Hypothetical, unclassified, unknown	Hypothetical, unclassified, unknown'
	'PA2485			hypothetical protein		Hypothetical, unclassified, unknown	Hypothetical, unclassified, unknown'
	'PA2486			hypothetical protein		Hypothetical, unclassified, unknown	Hypothetical, unclassified, unknown'
	'PA2562			hypothetical protein		Hypothetical, unclassified, unknown	Hypothetical, unclassified, unknown'
	'PA2569			hypothetical protein		Hypothetical, unclassified, unknown	Hypothetical, unclassified, unknown'
	'PA2754			conserved hypothetical protein		Hypothetical, unclassified, unknown	Hypothetical, unclassified, unknown'
	'PA2764			hypothetical protein		Hypothetical, unclassified, unknown	Hypothetical, unclassified, unknown'
	'PA2778			hypothetical protein		Hypothetical, unclassified, unknown	Hypothetical, unclassified, unknown'
	'PA2779			hypothetical protein		Hypothetical, unclassified, unknown	Hypothetical, unclassified, unknown'
	'PA2883			hypothetical protein		Hypothetical, unclassified, unknown	Hypothetical, unclassified, unknown'
	'PA3031			hypothetical protein		Hypothetical, unclassified, unknown	Hypothetical, unclassified, unknown'
	'PA3040		yqjD	conserved hypothetical protein		Hypothetical, unclassified, unknown	Hypothetical, unclassified, unknown'
	'PA3177			hypothetical protein		Hypothetical, unclassified, unknown	Hypothetical, unclassified, unknown'
	'PA3229			hypothetical protein		Hypothetical, unclassified, unknown	Hypothetical, unclassified, unknown'
	'PA3270			hypothetical protein		Hypothetical, unclassified, unknown	Hypothetical, unclassified, unknown'
	'PA3796			hypothetical protein		Hypothetical, unclassified, unknown	Hypothetical, unclassified, unknown'
	'PA3902			hypothetical protein		Hypothetical, unclassified, unknown	Hypothetical, unclassified, unknown'
	'PA3945			conserved hypothetical protein		Hypothetical, unclassified, unknown	Hypothetical, unclassified, unknown'
	'PA3952			hypothetical protein		Hypothetical, unclassified, unknown	Hypothetical, unclassified, unknown'
	'PA3986			hypothetical protein		Hypothetical, unclassified, unknown	Hypothetical, unclassified, unknown'
	'PA4345			hypothetical protein		Hypothetical, unclassified, unknown	Hypothetical, unclassified, unknown'
	'PA4377			hypothetical protein		Hypothetical, unclassified, unknown	Hypothetical, unclassified, unknown'
	'PA4390			hypothetical protein		Hypothetical, unclassified, unknown	Hypothetical, unclassified, unknown'
	'PA4575			hypothetical protein		Hypothetical, unclassified, unknown	Hypothetical, unclassified, unknown'
	'PA4713			hypothetical protein		Hypothetical, unclassified, unknown	Hypothetical, unclassified, unknown'
	'PA4773			hypothetical protein	Cysteine and methionine metabolism [KEGG] ; Arginine and proline metabolism [KEGG] ; Metabolic pathways [KEGG]	Hypothetical, unclassified, unknown	Hypothetical, unclassified, unknown'
	'PA4774			hypothetical protein	Cysteine and methionine metabolism [KEGG] ; Arginine and proline metabolism [KEGG] ; beta-Alanine metabolism [KEGG] ; Glutathione metabolism [KEGG] ; Metabolic pathways [KEGG]	Hypothetical, unclassified, unknown	Hypothetical, unclassified, unknown'
	'PA4775			hypothetical protein		Hypothetical, unclassified, unknown	Hypothetical, unclassified, unknown'
	'PA4874		psiF	conserved hypothetical protein		Hypothetical, unclassified, unknown	Hypothetical, unclassified, unknown'
	'PA5108			hypothetical protein		Hypothetical, unclassified, unknown	Hypothetical, unclassified, unknown'
	'PA5178			conserved hypothetical protein		Hypothetical, unclassified, unknown	Hypothetical, unclassified, unknown'
	'PA5212			hypothetical protein		Hypothetical, unclassified, unknown	Hypothetical, unclassified, unknown'
	'PA5526			hypothetical protein		Hypothetical, unclassified, unknown	Hypothetical, unclassified, unknown'
	'PA0567		yqaE	conserved hypothetical protein		Hypothetical, unclassified, unknown ;Membrane proteins	Membrane proteins'
	'PA0738			conserved hypothetical protein		Membrane proteins	Membrane proteins'
	'PA0833			hypothetical protein		Membrane proteins	Membrane proteins'
	'PA1676			hypothetical protein		Membrane proteins	Membrane proteins'
	'PA2777		yfdC	conserved hypothetical protein		Membrane proteins	Membrane proteins'
	'PA3041		yqjE	hypothetical protein		Membrane proteins	Membrane proteins'
	'PA3558	arnF	pmrM	ArnF		Membrane proteins ; Adaptation, Protection ; Cell wall / LPS / capsule	Membrane proteins'
	'PA3819		ycfJ	conserved hypothetical protein		Membrane proteins	Membrane proteins'
	'PA4338			hypothetical protein		Membrane proteins	Membrane proteins'
	'PA4876	osmE	osmE	osmotically inducible lipoprotein OsmE		Membrane proteins ; Adaptation, Protection	Membrane proteins'
	'PA5107	blc		outer membrane lipoprotein Blc		Membrane proteins	Membrane proteins'
	'PA5182			hypothetical protein		Membrane proteins	Membrane proteins'
	'PA5183			hypothetical protein		Membrane proteins	Membrane proteins'
	'PA5424		yeaQ	conserved hypothetical protein		Membrane proteins	Membrane proteins'
	'PA3385	amrZ		alginate and motility regulator Z		Hypothetical, unclassified, unknown ;Motility & Attachmentt ;Transcriptional regulators ; Secreted Factors (toxins, enzymes, alginate)	Motility & Attachment'
	'PA0853			probable oxidoreductase		Putative enzymes	Putative enzymes'
	'PA1021			probable enoyl-CoA hydratase/isomerase	Fatty acid metabolism [KEGG] ; Valine, leucine and isoleucine degradation [KEGG] ; Geraniol degradation [KEGG] ; Lysine degradation [KEGG] ; Tryptophan metabolism [KEGG] ; beta-Alanine metabolism [KEGG] ; Benzoate degradation via CoA ligation [KEGG] ; Propanoate metabolism [KEGG] ; Butanoate metabolism [KEGG] ; Limonene and pinene degradation [KEGG] ; Caprolactam degradation [KEGG] ; Metabolic pa…	Putative enzymes	Putative enzymes'
	'PA1022			probable acyl-CoA dehydrogenase	Geraniol degradation [KEGG] ; 1- and 2-Methylnaphthalene degradation [KEGG]	Putative enzymes	Putative enzymes'
	'PA1023			probable short-chain dehydrogenase		Putative enzymes	Putative enzymes'
	'PA1296			probable 2-hydroxyacid dehydrogenase		Putative enzymes	Putative enzymes'
	'PA1344		yvaG	probable short-chain dehydrogenase		Putative enzymes	Putative enzymes'
	'PA2815		yafH	probable acyl-CoA dehydrogenase	Fatty acid metabolism [KEGG] ; Metabolic pathways [KEGG]	Putative enzymes	Putative enzymes'
	'PA3460			probable acetyltransferase		Putative enzymes	Putative enzymes'
	'PA3559			probable nucleotide sugar dehydrogenase	Pentose and glucuronate interconversions [KEGG] ; Ascorbate and aldarate metabolism [KEGG] ; Starch and sucrose metabolism [KEGG] ; Amino sugar and nucleotide sugar metabolism [KEGG] ; Metabolic pathways [KEGG]	Putative enzymes	Putative enzymes'
	'PA3795			probable oxidoreductase		Putative enzymes	Putative enzymes'
	'PA3540	algD		GDP-mannose 6-dehydrogenase AlgD	Fructose and mannose metabolism [PseudoCAP] ; Alginate biosynthesis [PseudoCAP] ; Fructose and mannose metabolism [KEGG] ; Amino sugar and nucleotide sugar metabolism [KEGG] ; Two-component system [KEGG]	Cell wall / LPS / capsule ; Adaptation, Protection ; Secreted Factors (toxins, enzymes, alginate)	Secreted Factors (toxins, enzymes, alginate)'
	'PA3541	alg8		alginate biosynthesis protein Alg8	Alginate biosynthesis [PseudoCAP]	Cell wall / LPS / capsule ; Adaptation, Protection ; Secreted Factors (toxins, enzymes, alginate)	Secreted Factors (toxins, enzymes, alginate)'
	'PA3542	alg44		alginate biosynthesis protein Alg44	Alginate biosynthesis [PseudoCAP]	Cell wall / LPS / capsule ; Adaptation, Protection ; Secreted Factors (toxins, enzymes, alginate)	Secreted Factors (toxins, enzymes, alginate)'
	'PA3543	algK		alginate biosynthetic protein AlgK precursor	Alginate biosynthesis [PseudoCAP]	Cell wall / LPS / capsule ; Adaptation, Protection ; Secreted Factors (toxins, enzymes, alginate)	Secreted Factors (toxins, enzymes, alginate)'
	'PA3544	algE	alg76	Alginate production outer membrane protein AlgE precursor	Alginate biosynthesis [PseudoCAP]	Membrane proteins ; Adaptation, Protection ; Secreted Factors (toxins, enzymes, alginate)	Secreted Factors (toxins, enzymes, alginate)'
	'PA3545	algG		alginate-c5-mannuronan-epimerase AlgG	Alginate biosynthesis [PseudoCAP]	Cell wall / LPS / capsule ; Adaptation, Protection ; Secreted Factors (toxins, enzymes, alginate)	Secreted Factors (toxins, enzymes, alginate)'
	'PA3546	algX		alginate biosynthesis protein AlgX	Alginate biosynthesis [PseudoCAP]	Cell wall / LPS / capsule ; Adaptation, Protection ; Secreted Factors (toxins, enzymes, alginate)	Secreted Factors (toxins, enzymes, alginate)'
	'PA3547	algL		poly(beta-d-mannuronate) lyase precursor AlgL	Alginate biosynthesis [PseudoCAP] ; Fructose and mannose metabolism [KEGG]	Cell wall / LPS / capsule ; Adaptation, Protection ; Secreted Factors (toxins, enzymes, alginate)	Secreted Factors (toxins, enzymes, alginate)'
	'PA3548	algI		alginate o-acetyltransferase AlgI	Alginate biosynthesis [PseudoCAP]	Cell wall / LPS / capsule ; Adaptation, Protection ; Secreted Factors (toxins, enzymes, alginate)	Secreted Factors (toxins, enzymes, alginate)'
	'PA3549	algJ		alginate o-acetyltransferase AlgJ	Alginate biosynthesis [PseudoCAP]	Cell wall / LPS / capsule ; Adaptation, Protection ; Secreted Factors (toxins, enzymes, alginate)	Secreted Factors (toxins, enzymes, alginate)'
	'PA3550	algF		alginate o-acetyltransferase AlgF	Alginate biosynthesis [PseudoCAP]	Cell wall / LPS / capsule ; Adaptation, Protection ; Secreted Factors (toxins, enzymes, alginate)	Secreted Factors (toxins, enzymes, alginate)'
	'PA3551	algA		phosphomannose isomerase / guanosine 5''-diphospho-D-mannose pyrophosphorylase	Fructose and mannose metabolism [PseudoCAP] ; Alginate biosynthesis [PseudoCAP] ; GDP-D-rhamnose biosynthesis [PseudoCyc] ; colanic acid building blocks biosynthesis [PseudoCyc] ; GDP-mannose metabolism [PseudoCyc] ; Fructose and mannose metabolism [KEGG] ; Amino sugar and nucleotide sugar metabolism [KEGG] ; Metabolic pathways [KEGG]	Cell wall / LPS / capsule ; Adaptation, Protection ; Secreted Factors (toxins, enzymes, alginate)	Secreted Factors (toxins, enzymes, alginate)'
	'PA5261	algR		alginate biosynthesis regulatory protein AlgR	Two-component System [PseudoCAP] ; Alginate biosynthesis [PseudoCAP] ; Two-component system [KEGG]	Secreted Factors (toxins, enzymes, alginate) ;Transcriptional regulators ; Two-component regulatory systems	Secreted Factors (toxins, enzymes, alginate)'
	'PA5322	algC	pmm	phosphomannomutase AlgC	Lipopolysaccharide biosynthesis [PseudoCAP] ; Fructose and mannose metabolism [PseudoCAP] ; Alginate biosynthesis [PseudoCAP] ; GDP-D-rhamnose biosynthesis [PseudoCyc] ; colanic acid building blocks biosynthesis [PseudoCyc] ; GDP-mannose metabolism [PseudoCyc] ; Glycolysis / Gluconeogenesis [KEGG] ; Pentose phosphate pathway [KEGG] ; Fructose and mannose metabolism [KEGG] ; Galactose metabolism […	Cell wall / LPS / capsule ; Amino acid biosynthesis and metabolism ; Secreted Factors (toxins, enzymes, alginate)	Secreted Factors (toxins, enzymes, alginate)'
	'PA0762	algU	algT	sigma factor AlgU	Alginate biosynthesis [PseudoCAP]	Transcriptional regulators	Transcriptional regulators'
	'PA0763	mucA		anti-sigma factor MucA	Alginate biosynthesis [PseudoCAP]	Transcriptional regulators ; Cell wall / LPS / capsule ; Secreted Factors (toxins, enzymes, alginate)	Transcriptional regulators'
	'PA4070			probable transcriptional regulator		Transcriptional regulators	Transcriptional regulators'
	'PA5483	algB		two-component response regulator AlgB	Two-component System [PseudoCAP] ; Alginate biosynthesis [PseudoCAP] ; Two-component system [KEGG]	Transcriptional regulators ; Two-component regulatory systems ; Secreted Factors (toxins, enzymes, alginate) ; Adaptation, Protection ; Cell wall / LPS / capsule	Transcriptional regulators'
	'PA2071	fusA2		elongation factor G		Translation, post-translational modification, degradation	Translation, post-translational modification, degradation'
	'PA3049	rmf		ribosome modulation factor		Translation, post-translational modification, degradation	Translation, post-translational modification, degradation'
	'PA1019	mucK		cis,cis-muconate transporter MucK		Membrane proteins ;Transport of small molecules	Transport of small molecules'
	'PA1507			probable transporter		Membrane proteins ;Transport of small molecules	Transport of small molecules'
	'PA2114			probable major facilitator superfamily (MFS) transporter		Membrane proteins ;Transport of small molecules	Transport of small molecules'
	'PA3038		opdQ	probable porin		Transport of small molecules	Transport of small molecules'
	'PA4776	pmrA		PmrA: two-component regulator system response regulator PmrA	Two-component regulatory systems [PseudoCAP]	Two-component regulatory systems	Two-component regulatory systems'
Down-regulated genes for Archetype 5
	'PA2760	oprQ	oprQ	OprQ		Transport of small molecules ;Motility & Attachmentt ;Antibiotic resistance and susceptibility	Antibiotic resistance and susceptibility'
	'PA4310	pctB		chemotactic transducer PctB	Chemotactic transducer (MCP) [PseudoCAP] ; BacterialChemotaxis [KEGG]	Adaptation, Protection ;Chemotaxis	Chemotaxis'
	'PA3584	glpD		glycerol-3-phosphate dehydrogenase	Glycerolipid metabolism [PseudoCAP] ; Glycerophospholipid metabolism [KEGG]	Central intermediary metabolism ; Energy metabolism	Energy metabolism'
	'PA0045			hypothetical protein		Hypothetical, unclassified, unknown	Hypothetical, unclassified, unknown'
	'PA0046			hypothetical protein		Hypothetical, unclassified, unknown	Hypothetical, unclassified, unknown'
	'PA0047			hypothetical protein		Hypothetical, unclassified, unknown	Hypothetical, unclassified, unknown'
	'PA0126			hypothetical protein		Hypothetical, unclassified, unknown	Hypothetical, unclassified, unknown'
	'PA3662			hypothetical protein		Hypothetical, unclassified, unknown	Hypothetical, unclassified, unknown'
	'PA4141			hypothetical protein		Hypothetical, unclassified, unknown	Hypothetical, unclassified, unknown'
	'PA1199			probable lipoprotein		Membrane proteins	Membrane proteins'
	'PA4317			hypothetical protein		Membrane proteins	Membrane proteins'
	'PA1077	flgB		flagellar basal-body rod protein FlgB	Flagella assembly [PseudoCAP] ; Flagellar assembly [KEGG]	Cell wall / LPS / capsule ;Motility & Attachmentt	Motility & Attachment'
	'PA1078	flgC		flagellar basal-body rod protein FlgC	Flagella assembly [PseudoCAP] ; Flagellar assembly [KEGG]	Cell wall / LPS / capsule ;Motility & Attachmentt	Motility & Attachment'
	'PA1080	flgE		flagellar hook protein FlgE	Flagella assembly [PseudoCAP] ; Flagellar assembly [KEGG]	Cell wall / LPS / capsule ;Motility & Attachmentt	Motility & Attachment'
	'PA1082	flgG		flagellar basal-body rod protein FlgG	Flagella assembly [PseudoCAP] ; Flagellar assembly [KEGG]	Cell wall / LPS / capsule ;Motility & Attachmentt	Motility & Attachment'
	'PA1099	fleR		two-component response regulator	Two-component System [PseudoCAP]	Motility & Attachment ;Transcriptional regulators ; Two-component regulatory systems	Motility & Attachment'
	'PA1101	fliF		Flagella M-ring outer membrane protein precursor	Flagella assembly [PseudoCAP] ; Flagellar assembly [KEGG]	Cell wall / LPS / capsule ;Motility & Attachmentt	Motility & Attachment'
	'PA5042	pilO		type 4 fimbrial biogenesis protein PilO	Pilin biosynthesis [PseudoCAP]	Motility & Attachment	Motility & Attachment'
	'PA5044	pilM		type 4 fimbrial biogenesis protein PilM	Pilin biosynthesis [PseudoCAP]	Motility & Attachment	Motility & Attachment'
	'PA0070	tagQ1		TagQ1	Hcp secretion island I (HSI-I) type VI secretion system [PseudoCAP]	Membrane proteins ; Protein secretion/export apparatus	Protein secretion/export apparatus'
	'PA0078	tssL1		TssL1	Hcp secretion island I (HSI-I) type VI secretion system [PseudoCAP] ; Bacterial secretion system [KEGG]	Protein secretion/export apparatus	Protein secretion/export apparatus'
	'PA0080	tssJ1		TssJ1	Hcp secretion island I (HSI-I) type VI secretion system [PseudoCAP] ; Bacterial secretion system [KEGG]	Protein secretion/export apparatus	Protein secretion/export apparatus'
	'PA0083	tssB1		TssB1	Hcp secretion island I (HSI-I) type VI secretion system [PseudoCAP]	Protein secretion/export apparatus	Protein secretion/export apparatus'
	'PA0084	tssC1		TssC1	Hcp secretion island I (HSI-I) type VI secretion system [PseudoCAP]	Protein secretion/export apparatus	Protein secretion/export apparatus'
	'PA0086	tagJ1		TagJ1	Hcp secretion island I (HSI-I) type VI secretion system [PseudoCAP]	Protein secretion/export apparatus	Protein secretion/export apparatus'
	'PA1708	popB	pepB	translocator protein PopB	Type III Secretion [PseudoCAP]	Protein secretion/export apparatus	Protein secretion/export apparatus'
	'PA1718	pscE		type III export protein PscE	Type III Secretion [PseudoCAP] ; Type III secretion system [PseudoCAP]	Protein secretion/export apparatus ; Chaperones & heatshock proteins	Protein secretion/export apparatus'
	'PA0075	pppA		PppA	Bacterial secretion system [KEGG]	Putative enzymes ; Protein secretion/export apparatus	Putative enzymes'
	'PA0085	hcp1		Hcp1	Bacterial secretion system [KEGG]	Secreted Factors (toxins, enzymes, alginate)	Secreted Factors (toxins, enzymes, alginate)'
	'PA0090	clpV1		ClpV1	Bacterial secretion system [KEGG]	Translation, post-translational modification, degradation ; Chaperones & heatshock proteins ; Protein secretion/export apparatus	Translation, post-translational modification, degradation'
	'PA4176	ppiC2		peptidyl-prolyl cis-trans isomerase C2		Translation, post-translational modification, degradation ; Chaperones & heatshock proteins	Translation, post-translational modification, degradation'
	'PA0291	oprE		Anaerobically-induced outer membrane porin OprE precursor		Membrane proteins ;Transport of small molecules	Transport of small molecules'

## Sheet: Archetype 6
	Locus ID	Gene name	Alternative Gene name	Gene Product Name	Pathway	Functional Class	Gene Ontology Functional Class
Up-regulated genes for Archetype 6
	'PA0059	osmC		osmotically inducible protein OsmC		Adaptation, Protection	Adaptation, Protection'
	'PA4110	ampC		beta-lactamase precursor	Two-component system [KEGG]	Adaptation, Protection	Adaptation, Protection'
	'PA0865	hpd		4-hydroxyphenylpyruvate dioxygenase	phenylalanine degradation I [PseudoCyc] ; Ubiquinone and other terpenoid-quinone biosynthesis [KEGG] ; Tyrosine metabolism [KEGG] ; Phenylalanine metabolism [KEGG] ; Metabolic pathways [KEGG]	Amino acid biosynthesis and metabolism	Amino acid biosynthesis and metabolism'
	'PA0870	phhC	aspC;tyrB	aromatic amino acid aminotransferase	Cysteine and methionine metabolism [KEGG] ; Tyrosine metabolism [KEGG] ; Phenylalanine metabolism [KEGG] ; Phenylalanine, tyrosine and tryptophan biosynthesis [KEGG] ; Novobiocin biosynthesis [KEGG] ; Metabolic pathways [KEGG]	Amino acid biosynthesis and metabolism	Amino acid biosynthesis and metabolism'
	'PA0871	phhB		pterin-4-alpha-carbinolamine dehydratase	Phenylalanine metabolism [PseudoCAP]	Amino acid biosynthesis and metabolism	Amino acid biosynthesis and metabolism'
	'PA0872	phhA		phenylalanine-4-hydroxylase	Phenylalanine, tyrosine and tryptophan biosynthesis [PseudoCAP] ; tyrosine biosynthesis II [PseudoCyc] ; phenylalanine degradation I [PseudoCyc] ; Phenylalanine metabolism [KEGG] ; Phenylalanine, tyrosine and tryptophan biosynthesis [KEGG] ; Metabolic pathways [KEGG]	Amino acid biosynthesis and metabolism	Amino acid biosynthesis and metabolism'
	'PA1999	dhcA	pcaI;atoD;scoA	DhcA, dehydrocarnitine CoA transferase, subunit A	Valine, leucine and isoleucine degradation [PseudoCAP] ; Butanoate metabolism [PseudoCAP] ; Carnitine Catabolism to Glycine Betaine [PseudoCyc] ; Synthesis and degradation of ketone bodies [KEGG] ; Valine, leucine and isoleucine degradation [KEGG] ; Butanoate metabolism [KEGG]	Amino acid biosynthesis and metabolism ;Carbon compound catabolism	Amino acid biosynthesis and metabolism'
	'PA2000	dhcB	atoA;scoB	DhcB, dehydrocarnitine CoA transferase, subunit B	Butanoate metabolism [PseudoCAP] ; Valine, leucine and isoleucine degradation [PseudoCAP] ; Carnitine Catabolism to Glycine Betaine [PseudoCyc] ; Synthesis and degradation of ketone bodies [KEGG] ; Valine, leucine and isoleucine degradation [KEGG] ; Butanoate metabolism [KEGG]	Amino acid biosynthesis and metabolism ;Carbon compound catabolism	Amino acid biosynthesis and metabolism'
	'PA2247	bkdA1		2-oxoisovalerate dehydrogenase (alpha subunit)	Valine, leucine and isoleucine degradation [PseudoCAP] ; valine degradation I [PseudoCyc] ; Valine, leucine and isoleucine degradation [KEGG] ; Metabolic pathways [KEGG]	Amino acid biosynthesis and metabolism	Amino acid biosynthesis and metabolism'
	'PA2248	bkdA2		2-oxoisovalerate dehydrogenase (beta subunit)	Valine, leucine and isoleucine degradation [PseudoCAP] ; valine degradation I [PseudoCyc] ; Valine, leucine and isoleucine degradation [KEGG] ; Metabolic pathways [KEGG]	Amino acid biosynthesis and metabolism	Amino acid biosynthesis and metabolism'
	'PA2249	bkdB		branched-chain alpha-keto acid dehydrogenase (lipoamide component)	Valine, leucine and isoleucine degradation [PseudoCAP] ; valine degradation I [PseudoCyc] ; Valine, leucine and isoleucine degradation [KEGG] ; Metabolic pathways [KEGG]	Amino acid biosynthesis and metabolism	Amino acid biosynthesis and metabolism'
	'PA2250	lpdV		lipoamide dehydrogenase-Val	Pyruvate metabolism [PseudoCAP] ; Glycolysis / Gluconeogenesis [PseudoCAP] ; Glycine, serine and threonine metabolism [PseudoCAP] ; Citrate cycle (TCA cycle) [PseudoCAP] ; Glycolysis / Gluconeogenesis [KEGG] ; Citrate cycle (TCA cycle) [KEGG] ; Glycine, serine and threonine metabolism [KEGG] ; Valine, leucine and isoleucine degradation [KEGG] ; Pyruvate metabolism [KEGG] ; Metabolic pathways [KEG…	Amino acid biosynthesis and metabolism ; Energy metabolism	Amino acid biosynthesis and metabolism'
	'PA2444	glyA2		serine hydroxymethyltransferase	Methane metabolism [PseudoCAP] ; One carbon pool by folate [PseudoCAP] ; Lysine degradation [PseudoCAP] ; Glycine, serine and threonine metabolism [PseudoCAP] ; Cyanoamino acid metabolism [PseudoCAP] ; serine and glycine biosynthesis [PseudoCyc] ; glycine biosynthesis I [PseudoCyc] ; formylTHF biosynthesis [PseudoCyc] ; folic acid biosynthesis [PseudoCyc] ; serine-isocitrate lyase pathway [Pseudo…	Amino acid biosynthesis and metabolism	Amino acid biosynthesis and metabolism'
	'PA2445	gcvP2		glycine cleavage system protein P2	Glycine, serine and threonine metabolism [PseudoCAP] ; Glycine, serine and threonine metabolism [KEGG] ; Metabolic pathways [KEGG]	Central intermediary metabolism ; Amino acid biosynthesis and metabolism	Amino acid biosynthesis and metabolism'
	'PA3459		asnB	probable glutamine amidotransferase	de novo biosynthesis of purine nucleotides [PseudoCyc] ; his+purine+pyrimidine biosynthesis [PseudoCyc] ; Alanine, aspartate and glutamate metabolism [KEGG] ; Nitrogen metabolism [KEGG] ; Metabolic pathways [KEGG]	Amino acid biosynthesis and metabolism	Amino acid biosynthesis and metabolism'
	'PA3570	mmsA		methylmalonate-semialdehyde dehydrogenase	Valine, leucine and isoleucine degradation [PseudoCAP] ; Propanoate metabolism [PseudoCAP] ; valine degradation I [PseudoCyc] ; Valine, leucine and isoleucine degradation [KEGG] ; Inositol phosphate metabolism [KEGG] ; Propanoate metabolism [KEGG] ; Metabolic pathways [KEGG]	Amino acid biosynthesis and metabolism ;Carbon compound catabolism	Amino acid biosynthesis and metabolism'
	'PA5098	hutH		histidine ammonia-lyase	histidine degradation I [PseudoCyc] ; Histidine metabolism [KEGG] ; Nitrogen metabolism [KEGG] ; Metabolic pathways [KEGG]	Amino acid biosynthesis and metabolism	Amino acid biosynthesis and metabolism'
	'PA5100	hutU		urocanase	histidine degradation I [PseudoCyc] ; Histidine metabolism [KEGG] ; Metabolic pathways [KEGG]	Amino acid biosynthesis and metabolism	Amino acid biosynthesis and metabolism'
	'PA5170	arcD		arginine/ornithine antiporter		Membrane proteins ; Amino acid biosynthesis and metabolism ;Transport of small molecules	Amino acid biosynthesis and metabolism'
	'PA5171	arcA		arginine deiminase	Arginine and proline metabolism [PseudoCAP] ; arginine deiminase degradation [PseudoCyc] ; Arginine and proline metabolism [KEGG] ; Metabolic pathways [KEGG]	Amino acid biosynthesis and metabolism	Amino acid biosynthesis and metabolism'
	'PA5172	arcB		ornithine carbamoyltransferase, catabolic	Urea cycle and metabolism of amino groups [PseudoCAP] ; Arginine and proline metabolism [PseudoCAP] ; Arginine and proline metabolism [KEGG] ; Metabolic pathways [KEGG]	Amino acid biosynthesis and metabolism	Amino acid biosynthesis and metabolism'
	'PA5173	arcC		carbamate kinase	Nitrogen metabolism [PseudoCAP] ; Glutamate metabolism [PseudoCAP] ; Arginine and proline metabolism [PseudoCAP] ; arginine deiminase degradation [PseudoCyc] ; citrulline degradation [PseudoCyc] ; Purine metabolism [KEGG] ; Arginine and proline metabolism [KEGG] ; Nitrogen metabolism [KEGG]	Amino acid biosynthesis and metabolism	Amino acid biosynthesis and metabolism'
	'PA5415	glyA1		serine hydroxymethyltransferase	One carbon pool by folate [PseudoCAP] ; Methane metabolism [PseudoCAP] ; Lysine biosynthesis [PseudoCAP] ; Glycine, serine and threonine metabolism [PseudoCAP] ; Cyanoamino acid metabolism [PseudoCAP] ; serine and glycine biosynthesis [PseudoCyc] ; glycine biosynthesis I [PseudoCyc] ; formylTHF biosynthesis [PseudoCyc] ; folic acid biosynthesis [PseudoCyc] ; serine-isocitrate lyase pathway [Pseud…	Amino acid biosynthesis and metabolism	Amino acid biosynthesis and metabolism'
	'PA1546	hemN		oxygen-independent coproporphyrinogen III oxidase	biosynthesis of proto- and siroheme [PseudoCyc] ; Porphyrin and chlorophyll metabolism [KEGG] ; Metabolic pathways [KEGG]	Biosynthesis of cofactors, prosthetic groups and carriers	Biosynthesis of cofactors, prosthetic groups and carriers'
	'PA0227		pcaJ	probable CoA transferase, subunit B	protocatechuate degradation, ortho-cleavage [PseudoCyc] ; catechol degradation, ortho-cleavage [PseudoCyc] ; Styrene degradation [KEGG] ; Butanoate metabolism [KEGG]	Carbon compound catabolism	Carbon compound catabolism'
	'PA0795	prpC		citrate synthase 2	Glyoxylate and dicarboxylate metabolism [PseudoCAP] ; Citrate cycle (TCA cycle) [PseudoCAP] ; serine-isocitrate lyase pathway [PseudoCyc] ; glycolysis+TCA+glyoxylate bypass [PseudoCyc] ; acetyl-CoA assimilation [PseudoCyc] ; anaerobic respiration [PseudoCyc] ; glyoxylate cycle [PseudoCyc] ; TCA cycle -- aerobic respiration [PseudoCyc] ; glyoxylate bypass+TCA [PseudoCyc] ; Propanoate metabolism [K…	Central intermediary metabolism ;Carbon compound catabolism	Carbon compound catabolism'
	'PA0887	acsA		acetyl-coenzyme A synthetase	Reductive carboxylate cycle (CO2 fixation) [PseudoCAP] ; Pyruvate metabolism [PseudoCAP] ; Propanoate metabolism [PseudoCAP] ; acetate degradation [PseudoCyc] ; Glycolysis / Gluconeogenesis [KEGG] ; Pyruvate metabolism [KEGG] ; Propanoate metabolism [KEGG] ; Metabolic pathways [KEGG]	Carbon compound catabolism ; Central intermediary metabolism	Carbon compound catabolism'
	'PA1949	rbsR		ribose operon repressor RbsR		Carbon compound catabolism ;Transcriptional regulators	Carbon compound catabolism'
	'PA1950	rbsK		ribokinase	Pentose phosphate cycle [PseudoCAP] ; ribose degradation [PseudoCyc] ; Pentose phosphate pathway [KEGG]	Carbon compound catabolism	Carbon compound catabolism'
	'PA1982	exaA		quinoprotein ethanol dehydrogenase	ethanol oxidation pathway [PseudoCAP] ; Glycolysis / Gluconeogenesis [KEGG] ; 1,2-Dichloroethane degradation [KEGG] ; Propanoate metabolism [KEGG] ; Butanoate metabolism [KEGG] ; Methane metabolism [KEGG] ; Metabolic pathways [KEGG]	Carbon compound catabolism	Carbon compound catabolism'
	'PA1983	exaB		cytochrome c550	ethanol oxidation pathway [PseudoCAP]	Energy metabolism ;Carbon compound catabolism	Carbon compound catabolism'
	'PA2007	maiA		maleylacetoacetate isomerase	Aromatic compound catabolism [PseudoCAP] ; phenylalanine degradation I [PseudoCyc] ; Tyrosine metabolism [KEGG] ; Styrene degradation [KEGG] ; Metabolic pathways [KEGG]	Carbon compound catabolism	Carbon compound catabolism'
	'PA2008	fahA		fumarylacetoacetase	Aromatic compound catabolism [PseudoCAP] ; phenylalanine degradation I [PseudoCyc] ; Tyrosine metabolism [KEGG] ; Styrene degradation [KEGG] ; Metabolic pathways [KEGG]	Carbon compound catabolism	Carbon compound catabolism'
	'PA2009	hmgA		homogentisate 1,2-dioxygenase	Aromatic compound catabolism [PseudoCAP] ; phenylalanine degradation I [PseudoCyc] ; Tyrosine metabolism [KEGG] ; Styrene degradation [KEGG] ; Metabolic pathways [KEGG]	Carbon compound catabolism	Carbon compound catabolism'
	'PA2011	liuE	mvaB;gnyL	3-hydroxy-3-methylglutaryl-CoA lyase	Acyclic isoprenoid and branched-chain amino acids catabolism [PseudoCAP] ; leucine degradation II [PseudoCyc] ; leucine degradation I [PseudoCyc] ; Synthesis and degradation of ketone bodies [KEGG] ; Valine, leucine and isoleucine degradation [KEGG] ; Butanoate metabolism [KEGG] ; Metabolic pathways [KEGG]	Carbon compound catabolism	Carbon compound catabolism'
	'PA2012	liuD	accA;mccA;gnyA	methylcrotonyl-CoA carboxylase, alpha-subunit (biotin-containing)	Acyclic isoprenoid catabolism [PseudoCAP] ; leucine degradation II [PseudoCyc] ; leucine degradation I [PseudoCyc] ; Valine, leucine and isoleucine degradation [KEGG] ; Propanoate metabolism [KEGG] ; Metabolic pathways [KEGG]	Carbon compound catabolism	Carbon compound catabolism'
	'PA2013	liuC	menB;gnyH	putative 3-methylglutaconyl-CoA hydratase	Acyclic isoprenoid catabolism [PseudoCAP] ; leucine degradation II [PseudoCyc] ; leucine degradation I [PseudoCyc] ; Fatty acid metabolism [KEGG] ; Valine, leucine and isoleucine degradation [KEGG] ; Geraniol degradation [KEGG] ; Lysine degradation [KEGG] ; Tryptophan metabolism [KEGG] ; beta-Alanine metabolism [KEGG] ; Benzoate degradation via CoA ligation [KEGG] ; Propanoate metabolism [KEGG] ;…	Carbon compound catabolism	Carbon compound catabolism'
	'PA2014	liuB	gnyB	methylcrotonyl-CoA carboxylase, beta-subunit	Acyclic isoprenoid catabolism [PseudoCAP] ; leucine degradation II [PseudoCyc] ; leucine degradation I [PseudoCyc] ; Valine, leucine and isoleucine degradation [KEGG] ; Propanoate metabolism [KEGG] ; Metabolic pathways [KEGG]	Carbon compound catabolism	Carbon compound catabolism'
	'PA2015	liuA	gnyD;ivd	putative isovaleryl-CoA dehydrogenase	Acyclic isoprenoid catabolism [PseudoCAP] ; leucine degradation II [PseudoCyc] ; Valine, leucine and isoleucine degradation [KEGG] ; Metabolic pathways [KEGG]	Carbon compound catabolism	Carbon compound catabolism'
	'PA2507	catA		catechol 1,2-dioxygenase	Aromatic compound catabolism [PseudoCAP] ; catechol degradation, ortho-cleavage [PseudoCyc] ; gamma-Hexachlorocyclohexane degradation [KEGG] ; Benzoate degradation via hydroxylation [KEGG] ; Fluorobenzoate degradation [KEGG] ; Toluene and xylene degradation [KEGG] ; 1,4-Dichlorobenzene degradation [KEGG] ; Carbazole degradation [KEGG] ; Metabolic pathways [KEGG]	Carbon compound catabolism	Carbon compound catabolism'
	'PA2508	catC		muconolactone delta-isomerase	Aromatic compound catabolism [PseudoCAP] ; catechol degradation, ortho-cleavage [PseudoCyc] ; Benzoate degradation via hydroxylation [KEGG] ; Metabolic pathways [KEGG]	Carbon compound catabolism	Carbon compound catabolism'
	'PA2512	antA		anthranilate dioxygenase large subunit	Aromatic compound catabolism [PseudoCAP] ; Benzoate degradation via hydroxylation [KEGG] ; Carbazole degradation [KEGG] ; Nitrogen metabolism [KEGG]	Carbon compound catabolism	Carbon compound catabolism'
	'PA2513	antB		anthranilate dioxygenase small subunit	Aromatic compound catabolism [PseudoCAP] ; Benzoate degradation via hydroxylation [KEGG] ; Carbazole degradation [KEGG] ; Nitrogen metabolism [KEGG]	Carbon compound catabolism	Carbon compound catabolism'
	'PA2514	antC		anthranilate dioxygenase reductase	Aromatic compound catabolism [PseudoCAP] ; Benzoate degradation via hydroxylation [KEGG] ; Carbazole degradation [KEGG]	Carbon compound catabolism	Carbon compound catabolism'
	'PA3569	mmsB		3-hydroxyisobutyrate dehydrogenase	Valine, leucine and isoleucine degradation [PseudoCAP] ; valine degradation I [PseudoCyc] ; Valine, leucine and isoleucine degradation [KEGG] ; Metabolic pathways [KEGG]	Carbon compound catabolism	Carbon compound catabolism'
	'PA4733	acsB		acetyl-coenzyme A synthetase	Propanoate metabolism [PseudoCAP] ; Pyruvate metabolism [PseudoCAP] ; Reductive carboxylate cycle (CO2 fixation) [PseudoCAP] ; acetate degradation [PseudoCyc] ; Glycolysis / Gluconeogenesis [KEGG] ; Pyruvate metabolism [KEGG] ; Propanoate metabolism [KEGG] ; Metabolic pathways [KEGG]	Carbon compound catabolism ; Central intermediary metabolism	Carbon compound catabolism'
	'PA5355	glcD		glycolate oxidase subunit GlcD	Glyoxylate and dicarboxylate metabolism [PseudoCAP] ; Glyoxylate and dicarboxylate metabolism [KEGG] ; Metabolic pathways [KEGG]	Central intermediary metabolism ;Carbon compound catabolism	Carbon compound catabolism'
	'PA5421	fdhA		glutathione-independent formaldehyde dehydrogenase	Urea cycle and metabolism of amino groups [PseudoCAP] ; Methane metabolism [PseudoCAP] ; creatinine formate degradation [PseudoCyc] ; Methane metabolism [KEGG] ; Metabolic pathways [KEGG]	Central intermediary metabolism	Carbon compound catabolism'
	'PA5427	adhA		alcohol dehydrogenase	Tyrosine metabolism [PseudoCAP] ; Glycolysis / Gluconeogenesis [PseudoCAP] ; Glycerolipid metabolism [PseudoCAP] ; Fatty acid metabolism [PseudoCAP] ; Bile acid biosynthesis [PseudoCAP] ; Glycolysis / Gluconeogenesis [KEGG] ; Fatty acid metabolism [KEGG] ; Tyrosine metabolism [KEGG] ; 1- and 2-Methylnaphthalene degradation [KEGG] ; 3-Chloroacrylic acid degradation [KEGG] ; Metabolism of xenobioti…	Energy metabolism ;Carbon compound catabolism	Carbon compound catabolism'
	'PA3337	rfaD		ADP-L-glycero-D-mannoheptose 6-epimerase	Fructose and mannose metabolism [PseudoCAP] ; Lipopolysaccharide biosynthesis [KEGG] ; Metabolic pathways [KEGG]	Cell wall / LPS / capsule	Cell wall / LPS / capsule'
	'PA4880			probable bacterioferritin		Central intermediary metabolism	Central intermediary metabolism'
	'PA5435		oadA	probable transcarboxylase subunit	Pyruvate metabolism [PseudoCAP] ; Citrate cycle (TCA cycle) [KEGG] ; Pyruvate metabolism [KEGG] ; Metabolic pathways [KEGG]	Central intermediary metabolism	Central intermediary metabolism'
	'PA3126	ibpA	hslT	heat-shock protein IbpA		Chaperones & heatshock proteins	Chaperones & heatshock proteins'
	'PA1561	aer		aerotaxis receptor Aer	Chemotactic transducer (MCP) [PseudoCAP] ; Two-component system [KEGG] ; BacterialChemotaxis [KEGG]	Adaptation, Protection ;Chemotaxis	Chemotaxis'
	'PA5348			probable DNA-binding protein		DNA replication, recombination, modification and repair	DNA replication, recombination, modification and repair'
	'PA0108	coIII		cytochrome c oxidase, subunit III	Oxidative phosphorylation [KEGG] ; Metabolic pathways [KEGG]	Energy metabolism	Energy metabolism'
	'PA1555	ccoP2	ccoP;fixP	Cytochrome c oxidase, cbb3-type, CcoP subunit	Oxidative phosphorylation [KEGG] ; Metabolic pathways [KEGG]	Energy metabolism ; Energy metabolism	Energy metabolism'
	'PA1556	ccoO2	ccoO;fixO	Cytochrome c oxidase, cbb3-type, CcoO subunit	Oxidative phosphorylation [KEGG] ; Metabolic pathways [KEGG]	Energy metabolism ; Energy metabolism	Energy metabolism'
	'PA1557	ccoN2	ccoN;fixN;cytN	Cytochrome c oxidase, cbb3-type, CcoN subunit	Oxidative phosphorylation [KEGG] ; Metabolic pathways [KEGG]	Energy metabolism ; Energy metabolism	Energy metabolism'
	'PA4587	ccpR		cytochrome c551 peroxidase precursor		Energy metabolism	Energy metabolism'
	'PA4811	fdnH	fdhH	nitrate-inducible formate dehydrogenase, beta subunit	Methane metabolism [PseudoCAP] ; Glyoxylate and dicarboxylate metabolism [PseudoCAP] ; fermentation [PseudoCyc] ; anaerobic respiration [PseudoCyc] ; anaerobic respiration -- electron donors reaction list [PseudoCyc] ; Glyoxylate and dicarboxylate metabolism [KEGG] ; Methane metabolism [KEGG] ; Metabolic pathways [KEGG]	Energy metabolism	Energy metabolism'
	'PA0228	pcaF		beta-ketoadipyl CoA thiolase PcaF	Aromatic compound catabolism [PseudoCAP] ; protocatechuate degradation, ortho-cleavage [PseudoCyc] ; catechol degradation, ortho-cleavage [PseudoCyc] ; Benzoate degradation via hydroxylation [KEGG]	Fatty acid and phospholipid metabolism ;Carbon compound catabolism	Fatty acid and phospholipid metabolism'
	'PA0447	gcdH		glutaryl-CoA dehydrogenase	Tryptophan metabolism [PseudoCAP] ; Lysine degradation [PseudoCAP] ; Fatty acid metabolism [PseudoCAP] ; Fatty acid metabolism [KEGG] ; Lysine degradation [KEGG] ; Tryptophan metabolism [KEGG] ; Benzoate degradation via CoA ligation [KEGG] ; Metabolic pathways [KEGG]	Fatty acid and phospholipid metabolism ; Amino acid biosynthesis and metabolism ;Carbon compound catabolism	Fatty acid and phospholipid metabolism'
	'PA2001	atoB		acetyl-CoA acetyltransferase	Tryptophan metabolism [PseudoCAP] ; Pyruvate metabolism [PseudoCAP] ; Propanoate metabolism [PseudoCAP] ; Lysine degradation [PseudoCAP] ; Butanoate metabolism [PseudoCAP] ; Fatty acid biosynthesis (path 2) [PseudoCAP] ; Fatty acid metabolism [PseudoCAP] ; lysine degradation I [PseudoCyc] ; tryptophan degradation III [PseudoCyc] ; Fatty acid metabolism [KEGG] ; Synthesis and degradation of ketone…	Central intermediary metabolism ; Fatty acid and phospholipid metabolism	Fatty acid and phospholipid metabolism'
	'PA2557			probable AMP-binding enzyme		Fatty acid and phospholipid metabolism	Fatty acid and phospholipid metabolism'
	'PA0038			hypothetical protein		Hypothetical, unclassified, unknown	Hypothetical, unclassified, unknown'
	'PA0039			hypothetical protein		Hypothetical, unclassified, unknown	Hypothetical, unclassified, unknown'
	'PA0049			hypothetical protein		Hypothetical, unclassified, unknown	Hypothetical, unclassified, unknown'
	'PA0200			hypothetical protein		Hypothetical, unclassified, unknown	Hypothetical, unclassified, unknown'
	'PA0446			conserved hypothetical protein		Hypothetical, unclassified, unknown	Hypothetical, unclassified, unknown'
	'PA0466			hypothetical protein		Hypothetical, unclassified, unknown	Hypothetical, unclassified, unknown'
	'PA0586		ycgB	conserved hypothetical protein		Hypothetical, unclassified, unknown	Hypothetical, unclassified, unknown'
	'PA0588		yeaG	conserved hypothetical protein		Hypothetical, unclassified, unknown	Hypothetical, unclassified, unknown'
	'PA0729			hypothetical protein		Hypothetical, unclassified, unknown	Hypothetical, unclassified, unknown'
	'PA1076			hypothetical protein		Hypothetical, unclassified, unknown	Hypothetical, unclassified, unknown'
	'PA1200			conserved hypothetical protein	Androgen and estrogen metabolism [KEGG] ; Histidine metabolism [KEGG] ; Tyrosine metabolism [KEGG] ; Selenoamino acid metabolism [KEGG] ; Naphthalene and anthracene degradation [KEGG]	Hypothetical, unclassified, unknown	Hypothetical, unclassified, unknown'
	'PA1323			hypothetical protein		Hypothetical, unclassified, unknown	Hypothetical, unclassified, unknown'
	'PA1324			hypothetical protein		Hypothetical, unclassified, unknown	Hypothetical, unclassified, unknown'
	'PA1414			hypothetical protein		Hypothetical, unclassified, unknown	Hypothetical, unclassified, unknown'
	'PA1571			hypothetical protein		Hypothetical, unclassified, unknown	Hypothetical, unclassified, unknown'
	'PA1673			hypothetical protein		Hypothetical, unclassified, unknown	Hypothetical, unclassified, unknown'
	'PA1746			hypothetical protein		Hypothetical, unclassified, unknown	Hypothetical, unclassified, unknown'
	'PA1789			hypothetical protein		Hypothetical, unclassified, unknown	Hypothetical, unclassified, unknown'
	'PA1797			hypothetical protein		Hypothetical, unclassified, unknown	Hypothetical, unclassified, unknown'
	'PA1830			hypothetical protein		Hypothetical, unclassified, unknown	Hypothetical, unclassified, unknown'
	'PA1981			hypothetical protein		Hypothetical, unclassified, unknown	Hypothetical, unclassified, unknown'
	'PA2030			hypothetical protein		Hypothetical, unclassified, unknown	Hypothetical, unclassified, unknown'
	'PA2031			hypothetical protein		Hypothetical, unclassified, unknown	Hypothetical, unclassified, unknown'
	'PA2080	kynU		kynureninase KynU	Aromatic compound catabolism [PseudoCAP] ; Tryptophan metabolism [KEGG] ; Metabolic pathways [KEGG]	Hypothetical, unclassified, unknown	Hypothetical, unclassified, unknown'
	'PA2109			hypothetical protein		Hypothetical, unclassified, unknown	Hypothetical, unclassified, unknown'
	'PA2110			hypothetical protein		Hypothetical, unclassified, unknown	Hypothetical, unclassified, unknown'
	'PA2111			hypothetical protein		Hypothetical, unclassified, unknown	Hypothetical, unclassified, unknown'
	'PA2112			conserved hypothetical protein		Hypothetical, unclassified, unknown	Hypothetical, unclassified, unknown'
	'PA2116			conserved hypothetical protein		Hypothetical, unclassified, unknown	Hypothetical, unclassified, unknown'
	'PA2146		yciG	conserved hypothetical protein		Hypothetical, unclassified, unknown	Hypothetical, unclassified, unknown'
	'PA2166			hypothetical protein		Hypothetical, unclassified, unknown	Hypothetical, unclassified, unknown'
	'PA2190			conserved hypothetical protein		Hypothetical, unclassified, unknown	Hypothetical, unclassified, unknown'
	'PA2358			hypothetical protein		Hypothetical, unclassified, unknown	Hypothetical, unclassified, unknown'
	'PA2747			hypothetical protein		Hypothetical, unclassified, unknown	Hypothetical, unclassified, unknown'
	'PA2753			hypothetical protein		Hypothetical, unclassified, unknown	Hypothetical, unclassified, unknown'
	'PA2754			conserved hypothetical protein		Hypothetical, unclassified, unknown	Hypothetical, unclassified, unknown'
	'PA3309		uspK	conserved hypothetical protein		Hypothetical, unclassified, unknown	Hypothetical, unclassified, unknown'
	'PA3461		yhfE	conserved hypothetical protein		Hypothetical, unclassified, unknown	Hypothetical, unclassified, unknown'
	'PA3572			hypothetical protein		Hypothetical, unclassified, unknown	Hypothetical, unclassified, unknown'
	'PA3614			hypothetical protein		Hypothetical, unclassified, unknown	Hypothetical, unclassified, unknown'
	'PA3691			hypothetical protein		Hypothetical, unclassified, unknown	Hypothetical, unclassified, unknown'
	'PA3731		yjfJ	conserved hypothetical protein		Hypothetical, unclassified, unknown	Hypothetical, unclassified, unknown'
	'PA3919		ylaK	conserved hypothetical protein		Hypothetical, unclassified, unknown	Hypothetical, unclassified, unknown'
	'PA3922			conserved hypothetical protein		Hypothetical, unclassified, unknown	Hypothetical, unclassified, unknown'
	'PA4352			conserved hypothetical protein		Hypothetical, unclassified, unknown	Hypothetical, unclassified, unknown'
	'PA4463		yhbH	conserved hypothetical protein		Hypothetical, unclassified, unknown	Hypothetical, unclassified, unknown'
	'PA4577			hypothetical protein		Hypothetical, unclassified, unknown	Hypothetical, unclassified, unknown'
	'PA4605		ybdD	conserved hypothetical protein		Hypothetical, unclassified, unknown	Hypothetical, unclassified, unknown'
	'PA4607			hypothetical protein		Hypothetical, unclassified, unknown	Hypothetical, unclassified, unknown'
	'PA4611			hypothetical protein		Hypothetical, unclassified, unknown	Hypothetical, unclassified, unknown'
	'PA4674		vapI	conserved hypothetical protein		Hypothetical, unclassified, unknown	Hypothetical, unclassified, unknown'
	'PA4738		yjbJ	conserved hypothetical protein		Hypothetical, unclassified, unknown	Hypothetical, unclassified, unknown'
	'PA4739			conserved hypothetical protein		Hypothetical, unclassified, unknown	Hypothetical, unclassified, unknown'
	'PA4877			hypothetical protein		Hypothetical, unclassified, unknown	Hypothetical, unclassified, unknown'
	'PA5027			hypothetical protein		Hypothetical, unclassified, unknown	Hypothetical, unclassified, unknown'
	'PA5106			conserved hypothetical protein		Hypothetical, unclassified, unknown	Hypothetical, unclassified, unknown'
	'PA5475			hypothetical protein		Hypothetical, unclassified, unknown	Hypothetical, unclassified, unknown'
	'PA5481			hypothetical protein		Hypothetical, unclassified, unknown	Hypothetical, unclassified, unknown'
	'PA5494			hypothetical protein		Hypothetical, unclassified, unknown	Hypothetical, unclassified, unknown'
	'PA0465	creD	cet	inner membrane protein CreD		Membrane proteins	Membrane proteins'
	'PA1053		slyB	conserved hypothetical protein		Membrane proteins	Membrane proteins'
	'PA1190		yohC	conserved hypothetical protein		Membrane proteins	Membrane proteins'
	'PA2002		atoE	conserved hypothetical protein	Two-component system [KEGG]	Hypothetical, unclassified, unknown ;Membrane proteins	Membrane proteins'
	'PA2501			hypothetical protein		Membrane proteins	Membrane proteins'
	'PA3041		yqjE	hypothetical protein		Membrane proteins	Membrane proteins'
	'PA3079			hypothetical protein		Membrane proteins	Membrane proteins'
	'PA3235		yjcH	conserved hypothetical protein		Membrane proteins	Membrane proteins'
	'PA3278			hypothetical protein		Membrane proteins	Membrane proteins'
	'PA3369			hypothetical protein		Membrane proteins	Membrane proteins'
	'PA3819		ycfJ	conserved hypothetical protein		Membrane proteins	Membrane proteins'
	'PA4067	oprG	yciD;ompW	Outer membrane protein OprG precursor		Membrane proteins	Membrane proteins'
	'PA4876	osmE	osmE	osmotically inducible lipoprotein OsmE		Membrane proteins ; Adaptation, Protection	Membrane proteins'
	'PA5482			hypothetical protein		Membrane proteins	Membrane proteins'
	'PA1080	flgE		flagellar hook protein FlgE	Flagella assembly [PseudoCAP] ; Flagellar assembly [KEGG]	Cell wall / LPS / capsule ;Motility & Attachmentt	Motility & Attachment'
	'PA1082	flgG		flagellar basal-body rod protein FlgG	Flagella assembly [PseudoCAP] ; Flagellar assembly [KEGG]	Cell wall / LPS / capsule ;Motility & Attachmentt	Motility & Attachment'
	'PA1099	fleR		two-component response regulator	Two-component System [PseudoCAP]	Motility & Attachment ;Transcriptional regulators ; Two-component regulatory systems	Motility & Attachment'
	'PA4555	pilY2		type 4 fimbrial biogenesis protein PilY2	Pilin biosynthesis [PseudoCAP]	Motility & Attachment	Motility & Attachment'
	'PA0441	dht	hyuA	dihydropyrimidinase	Pyrimidine metabolism [KEGG] ; beta-Alanine metabolism [KEGG] ; Pantothenate and CoA biosynthesis [KEGG] ; Metabolic pathways [KEGG]	Nucleotide biosynthesis and metabolism	Nucleotide biosynthesis and metabolism'
	'PA0444		hyuC	N-carbamoyl-beta-alanine amidohydrolase	Pyrimidine metabolism [PseudoCAP]	Nucleotide biosynthesis and metabolism	Nucleotide biosynthesis and metabolism'
	'PA0439		dypB;yeiA	probable oxidoreductase	Pyrimidine metabolism [KEGG] ; beta-Alanine metabolism [KEGG] ; Pantothenate and CoA biosynthesis [KEGG] ; Metabolic pathways [KEGG]	Putative enzymes	Putative enzymes'
	'PA0744			probable enoyl-CoA hydratase/isomerase	Fatty acid metabolism [KEGG] ; Valine, leucine and isoleucine degradation [KEGG] ; Geraniol degradation [KEGG] ; Lysine degradation [KEGG] ; Tryptophan metabolism [KEGG] ; beta-Alanine metabolism [KEGG] ; Benzoate degradation via CoA ligation [KEGG] ; Propanoate metabolism [KEGG] ; Butanoate metabolism [KEGG] ; Limonene and pinene degradation [KEGG] ; Caprolactam degradation [KEGG] ; Metabolic pa…	Putative enzymes	Putative enzymes'
	'PA0745			probable enoyl-CoA hydratase/isomerase	Fatty acid metabolism [KEGG] ; Valine, leucine and isoleucine degradation [KEGG] ; Geraniol degradation [KEGG] ; Lysine degradation [KEGG] ; Tryptophan metabolism [KEGG] ; beta-Alanine metabolism [KEGG] ; Benzoate degradation via CoA ligation [KEGG] ; Propanoate metabolism [KEGG] ; Butanoate metabolism [KEGG] ; Limonene and pinene degradation [KEGG] ; Caprolactam degradation [KEGG] ; Metabolic pa…	Putative enzymes	Putative enzymes'
	'PA0746			probable acyl-CoA dehydrogenase	Geraniol degradation [KEGG] ; 1- and 2-Methylnaphthalene degradation [KEGG]	Putative enzymes	Putative enzymes'
	'PA0879			probable acyl-CoA dehydrogenase	Fatty acid metabolism [KEGG] ; Valine, leucine and isoleucine degradation [KEGG] ; beta-Alanine metabolism [KEGG] ; Propanoate metabolism [KEGG] ; Metabolic pathways [KEGG]	Putative enzymes	Putative enzymes'
	'PA1500			probable oxidoreductase	Glyoxylate and dicarboxylate metabolism [KEGG] ; Metabolic pathways [KEGG]	Putative enzymes	Putative enzymes'
	'PA1984	exaC	exaC1	NAD+ dependent aldehyde dehydrogenase ExaC	ethanol oxidation pathway [PseudoCAP] ; Glycolysis / Gluconeogenesis [KEGG] ; Ascorbate and aldarate metabolism [KEGG] ; Fatty acid metabolism [KEGG] ; Valine, leucine and isoleucine degradation [KEGG] ; Lysine degradation [KEGG] ; Arginine and proline metabolism [KEGG] ; Histidine metabolism [KEGG] ; Tryptophan metabolism [KEGG] ; beta-Alanine metabolism [KEGG] ; Glycerolipid metabolism [KEGG] ;…	Putative enzymes	Putative enzymes'
	'PA2119		adh	alcohol dehydrogenase (Zn-dependent)	Glycolysis / Gluconeogenesis [KEGG] ; Fatty acid metabolism [KEGG] ; Tyrosine metabolism [KEGG] ; 1- and 2-Methylnaphthalene degradation [KEGG] ; 3-Chloroacrylic acid degradation [KEGG] ; Metabolism of xenobiotics by cytochrome P450 [KEGG] ; Metabolic pathways [KEGG]	Putative enzymes	Putative enzymes'
	'PA2552		acdB	probable acyl-CoA dehydrogenase	Geraniol degradation [KEGG] ; 1- and 2-Methylnaphthalene degradation [KEGG]	Putative enzymes	Putative enzymes'
	'PA2553			probable acyl-CoA thiolase	Fatty acid metabolism [KEGG] ; Synthesis and degradation of ketone bodies [KEGG] ; Valine, leucine and isoleucine degradation [KEGG] ; Lysine degradation [KEGG] ; Tryptophan metabolism [KEGG] ; Pyruvate metabolism [KEGG] ; Benzoate degradation via CoA ligation [KEGG] ; Propanoate metabolism [KEGG] ; Butanoate metabolism [KEGG] ; Terpenoid backbone biosynthesis [KEGG] ; Metabolic pathways [KEGG] ;…	Putative enzymes	Putative enzymes'
	'PA2554			probable short-chain dehydrogenase	Fatty acid elongation in mitochondria [KEGG] ; Fatty acid metabolism [KEGG] ; Valine, leucine and isoleucine degradation [KEGG] ; Geraniol degradation [KEGG] ; Lysine degradation [KEGG] ; Tryptophan metabolism [KEGG] ; Butanoate metabolism [KEGG] ; Caprolactam degradation [KEGG] ; Metabolic pathways [KEGG]	Putative enzymes	Putative enzymes'
	'PA2555			probable AMP-binding enzyme	Glycolysis / Gluconeogenesis [KEGG] ; Pyruvate metabolism [KEGG] ; Propanoate metabolism [KEGG] ; Metabolic pathways [KEGG]	Putative enzymes	Putative enzymes'
	'PA3460			probable acetyltransferase		Putative enzymes	Putative enzymes'
	'PA3568		ymmS	probable acetyl-coa synthetase	acetate degradation [PseudoCyc] ; Propanoate metabolism [KEGG] ; Metabolic pathways [KEGG]	Putative enzymes	Putative enzymes'
	'PA0120			probable transcriptional regulator		Transcriptional regulators	Transcriptional regulators'
	'PA1196			probable transcriptional regulator		Transcriptional regulators	Transcriptional regulators'
	'PA1978	erbR	agmR	response regulator ErbR	ethanol oxidation pathway [PseudoCAP]	Transcriptional regulators	Transcriptional regulators'
	'PA2016	liuR	gnyR	regulator of liu genes		Transcriptional regulators	Transcriptional regulators'
	'PA3973			probable transcriptional regulator		Transcriptional regulators	Transcriptional regulators'
	'PA4596			probable transcriptional regulator		Transcriptional regulators	Transcriptional regulators'
	'PA0355	pfpI		protease PfpI		Translation, post-translational modification, degradation	Translation, post-translational modification, degradation'
	'PA3049	rmf		ribosome modulation factor		Translation, post-translational modification, degradation	Translation, post-translational modification, degradation'
	'PA0119			probable dicarboxylate transporter	Two-component system [KEGG]	Transport of small molecules	Transport of small molecules'
	'PA0866	aroP2		aromatic amino acid transport protein AroP2		Transport of small molecules	Transport of small molecules'
	'PA1070	braG		branched-chain amino acid transport protein BraG	ABC transporters [KEGG]	Transport of small molecules	Transport of small molecules'
	'PA1071	braF		branched-chain amino acid transport protein BraF	ABC transporters [KEGG]	Transport of small molecules	Transport of small molecules'
	'PA1072	braE		branched-chain amino acid transport protein BraE	ABC transporters [KEGG]	Membrane proteins ;Transport of small molecules	Transport of small molecules'
	'PA1074	braC		branched-chain amino acid transport protein BraC	ABC transporters [KEGG]	Transport of small molecules	Transport of small molecules'
	'PA1178	oprH		PhoP/Q and low Mg2+ inducible outer membrane protein H1 precursor		Membrane proteins ; Adaptation, Protection ;Transport of small molecules	Transport of small molecules'
	'PA1429			probable cation-transporting P-type ATPase		Membrane proteins ;Transport of small molecules	Transport of small molecules'
	'PA1634	kdpB	atkB	potassium-transporting ATPase, B chain	Two-component system [KEGG]	Transport of small molecules	Transport of small molecules'
	'PA1946	rbsB		binding protein component precursor of ABC ribose transporter	ABC transporters [KEGG] ; BacterialChemotaxis [KEGG]	Transport of small molecules	Transport of small molecules'
	'PA1947	rbsA		ribose transport protein RbsA	ABC transporters [KEGG]	Transport of small molecules	Transport of small molecules'
	'PA2006			probable major facilitator superfamily (MFS) transporter	Aromatic compound catabolism [PseudoCAP]	Membrane proteins ;Transport of small molecules	Transport of small molecules'
	'PA2079			probable amino acid permease		Transport of small molecules	Transport of small molecules'
	'PA2113	opdO		pyroglutamate porin OpdO		Transport of small molecules ;Membrane proteins	Transport of small molecules'
	'PA2114			probable major facilitator superfamily (MFS) transporter		Membrane proteins ;Transport of small molecules	Transport of small molecules'
	'PA3038		opdQ	probable porin		Transport of small molecules	Transport of small molecules'
	'PA3234		yjcG	probable sodium:solute symporter		Membrane proteins ;Transport of small molecules	Transport of small molecules'
	'PA3692	lptF		Lipotoxon F, LptF		Membrane proteins ;Transport of small molecules	Transport of small molecules'
	'PA3839		yfbS	probable sodium:sulfate symporter		Membrane proteins ;Transport of small molecules	Transport of small molecules'
	'PA3865			probable amino acid binding protein		Transport of small molecules	Transport of small molecules'
	'PA4496			probable binding protein component of ABC transporter	ABC transporters [KEGG] ; BacterialChemotaxis [KEGG]	Transport of small molecules	Transport of small molecules'
	'PA5082			probable binding protein component of ABC transporter		Transport of small molecules	Transport of small molecules'
	'PA5153			amino acid (lysine/arginine/ornithine/histidine/octopine) ABC transporter periplasmic binding protein		Transport of small molecules	Transport of small molecules'
	'PA5167			probable c4-dicarboxylate-binding protein	Two-component system [KEGG]	Membrane proteins ;Transport of small molecules	Transport of small molecules'
Down-regulated genes for Archetype 6
	'PA0595	ostA	imp	organic solvent tolerance protein OstA precursor		Adaptation, Protection	Adaptation, Protection'
	'PA1001	phnA		anthranilate synthase component I	Ubiquinone biosynthesis [PseudoCAP] ; Phenylalanine, tyrosine and tryptophan biosynthesis [PseudoCAP] ; phenylalanine, tyrosine and tryptophan biosynthesis, complete [PseudoCyc] ; tryptophan biosynthesis [PseudoCyc] ; pathways of chorismate [PseudoCyc] ; Phenylalanine, tyrosine and tryptophan biosynthesis [KEGG] ; Metabolic pathways [KEGG] ; Two-component system [KEGG]	Adaptation, Protection	Adaptation, Protection'
	'PA1432	lasI		autoinducer synthesis protein LasI		Adaptation, Protection	Adaptation, Protection'
	'PA0782	putA	pruB;pruA	proline dehydrogenase PutA	Glutamate metabolism [PseudoCAP] ; Arginine and proline metabolism [PseudoCAP] ; 4-hydroxyproline degradation [PseudoCyc] ; proline degradation I [PseudoCyc] ; Alanine, aspartate and glutamate metabolism [KEGG] ; Arginine and proline metabolism [KEGG] ; Metabolic pathways [KEGG]	Amino acid biosynthesis and metabolism	Amino acid biosynthesis and metabolism'
	'PA1812	mltD	dniR	membrane-bound lytic murein transglycosylase D precursor	Aminosugars metabolism [PseudoCAP] ; Nucleotide sugars metabolism [PseudoCAP]	Amino acid biosynthesis and metabolism ; Cell wall / LPS / capsule	Amino acid biosynthesis and metabolism'
	'PA4846	aroQ1	aroD1	3-dehydroquinate dehydratase	Phenylalanine, tyrosine and tryptophan biosynthesis [PseudoCAP] ; phenylalanine, tyrosine and tryptophan biosynthesis, complete [PseudoCyc] ; chorismate biosynthesis [PseudoCyc] ; pathways of chorismate [PseudoCyc] ; Phenylalanine, tyrosine and tryptophan biosynthesis [KEGG] ; Metabolic pathways [KEGG]	Amino acid biosynthesis and metabolism	Amino acid biosynthesis and metabolism'
	'PA2493	mexE		Resistance-Nodulation-Cell Division (RND) multidrug efflux membrane fusion protein MexE precursor		Transport of small molecules ;Antibiotic resistance and susceptibility	Antibiotic resistance and susceptibility'
	'PA3552	arnB	pmrH	ArnB	Amino sugar and nucleotide sugar metabolism [KEGG] ; Two-component system [KEGG]	Cell wall / LPS / capsule ;Antibiotic resistance and susceptibility ; Adaptation, Protection	Antibiotic resistance and susceptibility'
	'PA0996	pqsA		probable coenzyme A ligase		Biosynthesis of cofactors, prosthetic groups and carriers	Biosynthesis of cofactors, prosthetic groups and carriers'
	'PA0997	pqsB		PqsB		Biosynthesis of cofactors, prosthetic groups and carriers	Biosynthesis of cofactors, prosthetic groups and carriers'
	'PA0998	pqsC		PqsC		Biosynthesis of cofactors, prosthetic groups and carriers	Biosynthesis of cofactors, prosthetic groups and carriers'
	'PA0999	pqsD	fabH1	3-oxoacyl-[acyl-carrier-protein] synthase III	Fatty acid biosynthesis (path 1) [PseudoCAP] ; Fatty acid biosynthesis [KEGG] ; Metabolic pathways [KEGG]	Biosynthesis of cofactors, prosthetic groups and carriers	Biosynthesis of cofactors, prosthetic groups and carriers'
	'PA1000	pqsE		Quinolone signal response protein		Biosynthesis of cofactors, prosthetic groups and carriers	Biosynthesis of cofactors, prosthetic groups and carriers'
	'PA1674	folE2		GTP cyclohydrolase I precursor	Folate biosynthesis [PseudoCAP] ; Folate biosynthesis [KEGG] ; Metabolic pathways [KEGG]	Biosynthesis of cofactors, prosthetic groups and carriers	Biosynthesis of cofactors, prosthetic groups and carriers'
	'PA2321		gntV;gntK;gnuK	gluconokinase	Pentose phosphate cycle [PseudoCAP] ; Glycolysis / Gluconeogenesis [PseudoCAP] ; L-idonate degradation [PseudoCyc] ; superpathway for gluconate degradation [PseudoCyc] ; Pentose phosphate pathway [KEGG] ; Metabolic pathways [KEGG]	Energy metabolism ;Carbon compound catabolism	Carbon compound catabolism'
	'PA3183	zwf		glucose-6-phosphate 1-dehydrogenase	Glutathione metabolism [PseudoCAP] ; Pentose phosphate cycle [PseudoCAP] ; Entner-Doudoroff pathway [PseudoCyc] ; glycolysis+Entner-Doudoroff [PseudoCyc] ; oxidative branch of the pentose phosphate pathway [PseudoCyc] ; pentose phosphate pathway [PseudoCyc] ; superpathway for gluconate degradation [PseudoCyc] ; Pentose phosphate pathway [KEGG] ; Glutathione metabolism [KEGG] ; Metabolic pathways …	Energy metabolism ;Carbon compound catabolism	Carbon compound catabolism'
	'PA4670	prs	prsA	ribose-phosphate pyrophosphokinase	Pentose phosphate cycle [PseudoCAP] ; Purine metabolism [PseudoCAP] ; his+purine+pyrimidine biosynthesis [PseudoCyc] ; Pentose phosphate pathway [KEGG] ; Purine metabolism [KEGG] ; Metabolic pathways [KEGG]	Carbon compound catabolism ; Nucleotide biosynthesis and metabolism	Carbon compound catabolism'
	'PA5351	rubA1		Rubredoxin 1	aliphatic compound catabolism [PseudoCAP] ; Other [PseudoCAP]	Carbon compound catabolism	Carbon compound catabolism'
	'PA3244	minD		cell division inhibitor MinD		Cell division	Cell division'
	'PA4031	ppa	ipyR	inorganic pyrophosphatase	UDP-glucose conversion [PseudoCyc] ; Oxidative phosphorylation [KEGG]	Central intermediary metabolism	Central intermediary metabolism'
	'PA4748	tpiA	tpi	triosephosphate isomerase	Glycolysis / Gluconeogenesis [PseudoCAP] ; Glycerolipid metabolism [PseudoCAP] ; Fructose and mannose metabolism [PseudoCAP] ; Carbon fixation [PseudoCAP] ; aerobic glycerol degradation I [PseudoCyc] ; sorbitol metabolism [PseudoCyc] ; glycolysis+Entner-Doudoroff [PseudoCyc] ; anaerobic glycolysis [PseudoCyc] ; glycolysis [PseudoCyc] ; glycolysis+TCA+glyoxylate bypass [PseudoCyc] ; [PseudoCyc] ; …	Central intermediary metabolism ; Energy metabolism	Central intermediary metabolism'
	'PA5491			probable cytochrome		Energy metabolism	Energy metabolism'
	'PA1610	fabA		beta-hydroxydecanoyl-ACP dehydrase	Fatty acid biosynthesis (path 1) [PseudoCAP] ; fatty acid elongation -- saturated [PseudoCyc] ; Fatty acid biosynthesis [KEGG] ; Metabolic pathways [KEGG]	Fatty acid and phospholipid metabolism	Fatty acid and phospholipid metabolism'
	'PA3645	fabZ	sefA	(3R)-hydroxymyristoyl-[acyl carrier protein] dehydratase	Lipopolysaccharide biosynthesis [PseudoCAP] ; Fatty acid biosynthesis [KEGG] ; Metabolic pathways [KEGG]	Cell wall / LPS / capsule ; Fatty acid and phospholipid metabolism	Fatty acid and phospholipid metabolism'
	'PA0380			conserved hypothetical protein		Hypothetical, unclassified, unknown	Hypothetical, unclassified, unknown'
	'PA0775		yecO	conserved hypothetical protein		Hypothetical, unclassified, unknown	Hypothetical, unclassified, unknown'
	'PA1009			hypothetical protein		Hypothetical, unclassified, unknown	Hypothetical, unclassified, unknown'
	'PA1016			hypothetical protein		Hypothetical, unclassified, unknown	Hypothetical, unclassified, unknown'
	'PA1471			hypothetical protein		Hypothetical, unclassified, unknown	Hypothetical, unclassified, unknown'
	'PA1559			hypothetical protein		Hypothetical, unclassified, unknown	Hypothetical, unclassified, unknown'
	'PA1768			hypothetical protein		Hypothetical, unclassified, unknown	Hypothetical, unclassified, unknown'
	'PA3229			hypothetical protein		Hypothetical, unclassified, unknown	Hypothetical, unclassified, unknown'
	'PA3611			hypothetical protein		Hypothetical, unclassified, unknown	Hypothetical, unclassified, unknown'
	'PA4103			hypothetical protein		Hypothetical, unclassified, unknown	Hypothetical, unclassified, unknown'
	'PA4104			conserved hypothetical protein		Hypothetical, unclassified, unknown	Hypothetical, unclassified, unknown'
	'PA4106			conserved hypothetical protein		Hypothetical, unclassified, unknown	Hypothetical, unclassified, unknown'
	'PA4107			hypothetical protein		Hypothetical, unclassified, unknown	Hypothetical, unclassified, unknown'
	'PA4438		yhcM	conserved hypothetical protein		Hypothetical, unclassified, unknown	Hypothetical, unclassified, unknown'
	'PA4451		yrbA	conserved hypothetical protein		Hypothetical, unclassified, unknown	Hypothetical, unclassified, unknown'
	'PA4574		yqhA	conserved hypothetical protein		Hypothetical, unclassified, unknown	Hypothetical, unclassified, unknown'
	'PA4636			hypothetical protein		Hypothetical, unclassified, unknown	Hypothetical, unclassified, unknown'
	'PA4773			hypothetical protein	Cysteine and methionine metabolism [KEGG] ; Arginine and proline metabolism [KEGG] ; Metabolic pathways [KEGG]	Hypothetical, unclassified, unknown	Hypothetical, unclassified, unknown'
	'PA4775			hypothetical protein		Hypothetical, unclassified, unknown	Hypothetical, unclassified, unknown'
	'PA5130		yibN	conserved hypothetical protein		Hypothetical, unclassified, unknown	Hypothetical, unclassified, unknown'
	'PA5285			hypothetical protein		Hypothetical, unclassified, unknown	Hypothetical, unclassified, unknown'
	'PA5286		yjbQ	conserved hypothetical protein		Hypothetical, unclassified, unknown	Hypothetical, unclassified, unknown'
	'PA5446			hypothetical protein		Hypothetical, unclassified, unknown	Hypothetical, unclassified, unknown'
	'PA5462			hypothetical protein		Hypothetical, unclassified, unknown	Hypothetical, unclassified, unknown'
	'PA3966			hypothetical protein		Membrane proteins	Membrane proteins'
	'PA4317			hypothetical protein		Membrane proteins	Membrane proteins'
	'PA1092	fliC		flagellin type B	Two-component system [KEGG] ; Flagellar assembly [KEGG]	Motility & Attachment	Motility & Attachment'
	'PA3807	ndk		nucleoside diphosphate kinase	Pyrimidine metabolism [PseudoCAP] ; Purine metabolism [PseudoCAP] ; de novo biosynthesis of purine nucleotides [PseudoCyc] ; his+purine+pyrimidine biosynthesis [PseudoCyc] ; Purine metabolism [KEGG] ; Pyrimidine metabolism [KEGG] ; Metabolic pathways [KEGG]	Nucleotide biosynthesis and metabolism	Nucleotide biosynthesis and metabolism'
	'PA4276	secE	prlG	secretion protein SecE	Protein export [KEGG] ; Bacterial secretion system [KEGG]	Protein secretion/export apparatus	Protein secretion/export apparatus'
	'PA0730			probable transferase		Putative enzymes	Putative enzymes'
	'PA4431			probable iron-sulfur protein	Oxidative phosphorylation [KEGG] ; Metabolic pathways [KEGG]	Putative enzymes	Putative enzymes'
	'PA0632			hypothetical protein		Related to phage, transposon, or plasmid	Related to phage, transposon, or plasmid'
	'PA0633			hypothetical protein		Related to phage, transposon, or plasmid	Related to phage, transposon, or plasmid'
	'PA0634			hypothetical protein		Related to phage, transposon, or plasmid	Related to phage, transposon, or plasmid'
	'PA0635			hypothetical protein		Related to phage, transposon, or plasmid	Related to phage, transposon, or plasmid'
	'PA0636			hypothetical protein		Related to phage, transposon, or plasmid	Related to phage, transposon, or plasmid'
	'PA0637			conserved hypothetical protein		Related to phage, transposon, or plasmid	Related to phage, transposon, or plasmid'
	'PA0638			probable bacteriophage protein		Related to phage, transposon, or plasmid	Related to phage, transposon, or plasmid'
	'PA0639			conserved hypothetical protein		Related to phage, transposon, or plasmid	Related to phage, transposon, or plasmid'
	'PA0978			conserved hypothetical protein		Related to phage, transposon, or plasmid	Related to phage, transposon, or plasmid'
	'PA0979			conserved hypothetical protein		Related to phage, transposon, or plasmid	Related to phage, transposon, or plasmid'
	'PA1431	rsaL		regulatory protein RsaL	Quorum sensing [PseudoCAP]	Secreted Factors (toxins, enzymes, alginate) ; Adaptation, Protection ;Transcriptional regulators	Secreted Factors (toxins, enzymes, alginate)'
	'PA3743	trmD		tRNA (guanine-N1)-methyltransferase		Transcription, RNA processing and degradation	Transcription, RNA processing and degradation'
	'PA4275	nusG		transcription antitermination protein NusG		Transcription, RNA processing and degradation	Transcription, RNA processing and degradation'
	'PA0579	rpsU		30S ribosomal protein S21	Ribosome [KEGG]	Translation, post-translational modification, degradation	Translation, post-translational modification, degradation'
	'PA1796	folD		5,10-methylene-tetrahydrofolate dehydrogenase / cyclohydrolase	One carbon pool by folate [PseudoCAP] ; Glyoxylate and dicarboxylate metabolism [PseudoCAP] ; formylTHF biosynthesis [PseudoCyc] ; folic acid biosynthesis [PseudoCyc] ; carbon monoxide dehydrogenase pathway [PseudoCyc] ; pathways of chorismate [PseudoCyc] ; Glyoxylate and dicarboxylate metabolism [KEGG] ; One carbon pool by folate [KEGG] ; Metabolic pathways [KEGG]	Translation, post-translational modification, degradation ; Nucleotide biosynthesis and metabolism ; Biosynthesis of cofactors, prosthetic groups and carriers	Translation, post-translational modification, degradation'
	'PA2619	infA		initiation factor		Translation, post-translational modification, degradation	Translation, post-translational modification, degradation'
	'PA2970	rpmF		50S ribosomal protein L32	Ribosome [KEGG]	Translation, post-translational modification, degradation	Translation, post-translational modification, degradation'
	'PA4433	rplM		50S ribosomal protein L13	Ribosome [KEGG]	Translation, post-translational modification, degradation	Translation, post-translational modification, degradation'
	'PA4482	gatC		Glu-tRNA(Gln) amidotransferase subunit C	Aminoacyl-tRNA biosynthesis [KEGG] ; Metabolic pathways [KEGG]	Translation, post-translational modification, degradation	Translation, post-translational modification, degradation'
	'PA4563	rpsT		30S ribosomal protein S20	Urea cycle and metabolism of amino groups [PseudoCAP] ; Ribosome [KEGG]	Central intermediary metabolism ;Translation, post-translational modification, degradation	Translation, post-translational modification, degradation'
	'PA2252			probable AGCS sodium/alanine/glycine symporter		Transport of small molecules	Transport of small molecules'
	'PA4776	pmrA		PmrA: two-component regulator system response regulator PmrA	Two-component regulatory systems [PseudoCAP]	Two-component regulatory systems	Two-component regulatory systems'

## Sheet: Archetype 7
	Locus ID	Gene name	Alternative Gene name	Gene Product Name	Pathway	Functional Class	Gene Ontology Functional Class
Up-regulated genes for Archetype 7
	'PA1999	dhcA	pcaI;atoD;scoA	DhcA, dehydrocarnitine CoA transferase, subunit A	Valine, leucine and isoleucine degradation [PseudoCAP] ; Butanoate metabolism [PseudoCAP] ; Carnitine Catabolism to Glycine Betaine [PseudoCyc] ; Synthesis and degradation of ketone bodies [KEGG] ; Valine, leucine and isoleucine degradation [KEGG] ; Butanoate metabolism [KEGG]	Amino acid biosynthesis and metabolism ;Carbon compound catabolism	Amino acid biosynthesis and metabolism'
	'PA2247	bkdA1		2-oxoisovalerate dehydrogenase (alpha subunit)	Valine, leucine and isoleucine degradation [PseudoCAP] ; valine degradation I [PseudoCyc] ; Valine, leucine and isoleucine degradation [KEGG] ; Metabolic pathways [KEGG]	Amino acid biosynthesis and metabolism	Amino acid biosynthesis and metabolism'
	'PA2248	bkdA2		2-oxoisovalerate dehydrogenase (beta subunit)	Valine, leucine and isoleucine degradation [PseudoCAP] ; valine degradation I [PseudoCyc] ; Valine, leucine and isoleucine degradation [KEGG] ; Metabolic pathways [KEGG]	Amino acid biosynthesis and metabolism	Amino acid biosynthesis and metabolism'
	'PA2249	bkdB		branched-chain alpha-keto acid dehydrogenase (lipoamide component)	Valine, leucine and isoleucine degradation [PseudoCAP] ; valine degradation I [PseudoCyc] ; Valine, leucine and isoleucine degradation [KEGG] ; Metabolic pathways [KEGG]	Amino acid biosynthesis and metabolism	Amino acid biosynthesis and metabolism'
	'PA2250	lpdV		lipoamide dehydrogenase-Val	Pyruvate metabolism [PseudoCAP] ; Glycolysis / Gluconeogenesis [PseudoCAP] ; Glycine, serine and threonine metabolism [PseudoCAP] ; Citrate cycle (TCA cycle) [PseudoCAP] ; Glycolysis / Gluconeogenesis [KEGG] ; Citrate cycle (TCA cycle) [KEGG] ; Glycine, serine and threonine metabolism [KEGG] ; Valine, leucine and isoleucine degradation [KEGG] ; Pyruvate metabolism [KEGG] ; Metabolic pathways [KEG…	Amino acid biosynthesis and metabolism ; Energy metabolism	Amino acid biosynthesis and metabolism'
	'PA2926	hisP		histidine transport protein HisP	ABC transporters [KEGG]	Amino acid biosynthesis and metabolism ;Transport of small molecules	Amino acid biosynthesis and metabolism'
	'PA3418	ldh		leucine dehydrogenase	Valine, leucine and isoleucine degradation [KEGG] ; Valine, leucine and isoleucine biosynthesis [KEGG] ; Metabolic pathways [KEGG]	Amino acid biosynthesis and metabolism	Amino acid biosynthesis and metabolism'
	'PA3570	mmsA		methylmalonate-semialdehyde dehydrogenase	Valine, leucine and isoleucine degradation [PseudoCAP] ; Propanoate metabolism [PseudoCAP] ; valine degradation I [PseudoCyc] ; Valine, leucine and isoleucine degradation [KEGG] ; Inositol phosphate metabolism [KEGG] ; Propanoate metabolism [KEGG] ; Metabolic pathways [KEGG]	Amino acid biosynthesis and metabolism ;Carbon compound catabolism	Amino acid biosynthesis and metabolism'
	'PA5100	hutU		urocanase	histidine degradation I [PseudoCyc] ; Histidine metabolism [KEGG] ; Metabolic pathways [KEGG]	Amino acid biosynthesis and metabolism	Amino acid biosynthesis and metabolism'
	'PA5410	gbcA		GbcA	Aromatic compound catabolism [PseudoCAP] ; glycine betaine catabolism [PseudoCAP]	Amino acid biosynthesis and metabolism	Amino acid biosynthesis and metabolism'
	'PA5411	gbcB		GbcB	glycine betaine catabolism [PseudoCAP]	Amino acid biosynthesis and metabolism	Amino acid biosynthesis and metabolism'
	'PA5415	glyA1		serine hydroxymethyltransferase	One carbon pool by folate [PseudoCAP] ; Methane metabolism [PseudoCAP] ; Lysine biosynthesis [PseudoCAP] ; Glycine, serine and threonine metabolism [PseudoCAP] ; Cyanoamino acid metabolism [PseudoCAP] ; serine and glycine biosynthesis [PseudoCyc] ; glycine biosynthesis I [PseudoCyc] ; formylTHF biosynthesis [PseudoCyc] ; folic acid biosynthesis [PseudoCyc] ; serine-isocitrate lyase pathway [Pseud…	Amino acid biosynthesis and metabolism	Amino acid biosynthesis and metabolism'
	'PA5416	soxB		sarcosine oxidase beta subunit	glycine betaine catabolism [PseudoCAP] ; Glycine, serine and threonine metabolism [KEGG] ; Metabolic pathways [KEGG]	Amino acid biosynthesis and metabolism	Amino acid biosynthesis and metabolism'
	'PA5419	soxG		sarcosine oxidase gamma subunit	glycine betaine catabolism [PseudoCAP] ; Glycine, serine and threonine metabolism [KEGG] ; Metabolic pathways [KEGG]	Amino acid biosynthesis and metabolism	Amino acid biosynthesis and metabolism'
	'PA4218	ampP		AmpP		Membrane proteins ;Transport of small molecules ;Antibiotic resistance and susceptibility	Antibiotic resistance and susceptibility'
	'PA0154	pcaG		protocatechuate 3,4-dioxygenase, alpha subunit	Aromatic compound catabolism [PseudoCAP] ; protocatechuate degradation, ortho-cleavage [PseudoCyc] ; gallate degradation I [PseudoCyc] ; Benzoate degradation via hydroxylation [KEGG] ; 2,4-Dichlorobenzoate degradation [KEGG] ; Metabolic pathways [KEGG]	Carbon compound catabolism	Carbon compound catabolism'
	'PA0183	atsA		arylsulfatase	Aromatic compound catabolism [PseudoCAP] ; Androgen and estrogen metabolism [KEGG]	Central intermediary metabolism ;Carbon compound catabolism	Carbon compound catabolism'
	'PA0210	mdcC		malonate decarboxylase delta subunit		Carbon compound catabolism	Carbon compound catabolism'
	'PA0214		mdcH	probable acyl transferase	Fatty acid biosynthesis [KEGG] ; Metabolic pathways [KEGG]	Carbon compound catabolism	Carbon compound catabolism'
	'PA0226			probable CoA transferase, subunit A	protocatechuate degradation, ortho-cleavage [PseudoCyc] ; catechol degradation, ortho-cleavage [PseudoCyc] ; Styrene degradation [KEGG] ; Butanoate metabolism [KEGG]	Carbon compound catabolism	Carbon compound catabolism'
	'PA0227		pcaJ	probable CoA transferase, subunit B	protocatechuate degradation, ortho-cleavage [PseudoCyc] ; catechol degradation, ortho-cleavage [PseudoCyc] ; Styrene degradation [KEGG] ; Butanoate metabolism [KEGG]	Carbon compound catabolism	Carbon compound catabolism'
	'PA1949	rbsR		ribose operon repressor RbsR		Carbon compound catabolism ;Transcriptional regulators	Carbon compound catabolism'
	'PA1982	exaA		quinoprotein ethanol dehydrogenase	ethanol oxidation pathway [PseudoCAP] ; Glycolysis / Gluconeogenesis [KEGG] ; 1,2-Dichloroethane degradation [KEGG] ; Propanoate metabolism [KEGG] ; Butanoate metabolism [KEGG] ; Methane metabolism [KEGG] ; Metabolic pathways [KEGG]	Carbon compound catabolism	Carbon compound catabolism'
	'PA2507	catA		catechol 1,2-dioxygenase	Aromatic compound catabolism [PseudoCAP] ; catechol degradation, ortho-cleavage [PseudoCyc] ; gamma-Hexachlorocyclohexane degradation [KEGG] ; Benzoate degradation via hydroxylation [KEGG] ; Fluorobenzoate degradation [KEGG] ; Toluene and xylene degradation [KEGG] ; 1,4-Dichlorobenzene degradation [KEGG] ; Carbazole degradation [KEGG] ; Metabolic pathways [KEGG]	Carbon compound catabolism	Carbon compound catabolism'
	'PA2508	catC		muconolactone delta-isomerase	Aromatic compound catabolism [PseudoCAP] ; catechol degradation, ortho-cleavage [PseudoCyc] ; Benzoate degradation via hydroxylation [KEGG] ; Metabolic pathways [KEGG]	Carbon compound catabolism	Carbon compound catabolism'
	'PA2512	antA		anthranilate dioxygenase large subunit	Aromatic compound catabolism [PseudoCAP] ; Benzoate degradation via hydroxylation [KEGG] ; Carbazole degradation [KEGG] ; Nitrogen metabolism [KEGG]	Carbon compound catabolism	Carbon compound catabolism'
	'PA2513	antB		anthranilate dioxygenase small subunit	Aromatic compound catabolism [PseudoCAP] ; Benzoate degradation via hydroxylation [KEGG] ; Carbazole degradation [KEGG] ; Nitrogen metabolism [KEGG]	Carbon compound catabolism	Carbon compound catabolism'
	'PA2514	antC		anthranilate dioxygenase reductase	Aromatic compound catabolism [PseudoCAP] ; Benzoate degradation via hydroxylation [KEGG] ; Carbazole degradation [KEGG]	Carbon compound catabolism	Carbon compound catabolism'
	'PA2862	lipA		lactonizing lipase precursor	Xcp type II secretion system [PseudoCAP] ; Glycerolipid metabolism [KEGG] ; Metabolic pathways [KEGG]	Carbon compound catabolism ; Secreted Factors (toxins, enzymes, alginate)	Carbon compound catabolism'
	'PA3569	mmsB		3-hydroxyisobutyrate dehydrogenase	Valine, leucine and isoleucine degradation [PseudoCAP] ; valine degradation I [PseudoCyc] ; Valine, leucine and isoleucine degradation [KEGG] ; Metabolic pathways [KEGG]	Carbon compound catabolism	Carbon compound catabolism'
	'PA4150		acoA	probable dehydrogenase E1 component	Glycolysis / Gluconeogenesis [KEGG] ; Citrate cycle (TCA cycle) [KEGG] ; Valine, leucine and isoleucine biosynthesis [KEGG] ; Pyruvate metabolism [KEGG] ; Butanoate metabolism [KEGG] ; Metabolic pathways [KEGG]	Carbon compound catabolism	Carbon compound catabolism'
	'PA4151	acoB		acetoin catabolism protein AcoB	Glycolysis / Gluconeogenesis [KEGG] ; Citrate cycle (TCA cycle) [KEGG] ; Valine, leucine and isoleucine biosynthesis [KEGG] ; Pyruvate metabolism [KEGG] ; Butanoate metabolism [KEGG] ; Metabolic pathways [KEGG]	Carbon compound catabolism	Carbon compound catabolism'
	'PA5418	soxA		sarcosine oxidase alpha subunit	glycine betaine catabolism [PseudoCAP] ; Glycine, serine and threonine metabolism [KEGG] ; Metabolic pathways [KEGG]	Carbon compound catabolism	Carbon compound catabolism'
	'PA5421	fdhA		glutathione-independent formaldehyde dehydrogenase	Urea cycle and metabolism of amino groups [PseudoCAP] ; Methane metabolism [PseudoCAP] ; creatinine formate degradation [PseudoCyc] ; Methane metabolism [KEGG] ; Metabolic pathways [KEGG]	Central intermediary metabolism	Carbon compound catabolism'
	'PA0173			probable methylesterase	Chemotaxis [PseudoCAP] ; Chemotactic transducer (MCP) [PseudoCAP] ; Two-component system [KEGG] ; BacterialChemotaxis [KEGG]	Adaptation, Protection ;Chemotaxis	Chemotaxis'
	'PA0176	aer2		aerotaxis transducer Aer2	Chemotaxis [PseudoCAP] ; Chemotactic transducer (MCP) [PseudoCAP] ; BacterialChemotaxis [KEGG]	Adaptation, Protection ;Chemotaxis	Chemotaxis'
	'PA0177			probable purine-bindingChemotaxis protein	Chemotaxis [PseudoCAP] ; Two-component system [KEGG] ; BacterialChemotaxis [KEGG]	Adaptation, Protection ;Chemotaxis	Chemotaxis'
	'PA0178			probable two-component sensor	Two-component System [PseudoCAP] ;Chemotaxis [PseudoCAP] ; Two-component system [KEGG] ; BacterialChemotaxis [KEGG]	Chemotaxis ; Adaptation, Protection ; Two-component regulatory systems	Chemotaxis'
	'PA0179			probable two-component response regulator	Two-component System [PseudoCAP] ;Chemotaxis [PseudoCAP] ; Two-component system [KEGG] ; BacterialChemotaxis [KEGG]	Chemotaxis ; Adaptation, Protection ; Two-component regulatory systems	Chemotaxis'
	'PA0180	cttP	mcpA	chemotactic transducer for trichloroethylene [positiveChemotaxis], CttP	Chemotaxis [PseudoCAP] ; Chemotactic transducer (MCP) [PseudoCAP] ; BacterialChemotaxis [KEGG]	Adaptation, Protection ;Chemotaxis	Chemotaxis'
	'PA2654			probableChemotaxis transducer	Chemotactic transducer (MCP) [PseudoCAP] ; BacterialChemotaxis [KEGG]	Adaptation, Protection ;Chemotaxis	Chemotaxis'
	'PA2867			probableChemotaxis transducer	Chemotactic transducer (MCP) [PseudoCAP]	Adaptation, Protection ;Chemotaxis	Chemotaxis'
	'PA4633			probableChemotaxis transducer	Chemotactic transducer (MCP) [PseudoCAP] ; BacterialChemotaxis [KEGG]	Adaptation, Protection ;Chemotaxis	Chemotaxis'
	'PA4844			probableChemotaxis transducer	Chemotactic transducer (MCP) [PseudoCAP] ;Chemotaxis [PseudoCAP]	Adaptation, Protection ;Chemotaxis	Chemotaxis'
	'PA4915			probableChemotaxis transducer	Chemotactic transducer (MCP) [PseudoCAP] ; BacterialChemotaxis [KEGG]	Adaptation, Protection ;Chemotaxis	Chemotaxis'
	'PA4172			probable nuclease	Base excision repair [KEGG]	DNA replication, recombination, modification and repair	DNA replication, recombination, modification and repair'
	'PA5348			probable DNA-binding protein		DNA replication, recombination, modification and repair	DNA replication, recombination, modification and repair'
	'PA0105	coxB	coII	cytochrome c oxidase, subunit II	Oxidative phosphorylation [KEGG] ; Metabolic pathways [KEGG]	Energy metabolism	Energy metabolism'
	'PA0106	coxA	coI	cytochrome c oxidase, subunit I	Oxidative phosphorylation [KEGG] ; Metabolic pathways [KEGG]	Energy metabolism	Energy metabolism'
	'PA0107			conserved hypothetical protein	Oxidative phosphorylation [KEGG] ; Metabolic pathways [KEGG]	Energy metabolism	Energy metabolism'
	'PA0108	coIII		cytochrome c oxidase, subunit III	Oxidative phosphorylation [KEGG] ; Metabolic pathways [KEGG]	Energy metabolism	Energy metabolism'
	'PA0523	norC		nitric-oxide reductase subunit C	Denitrification [PseudoCAP] ; denitrification pathway [PseudoCyc] ; Nitrogen metabolism [KEGG]	Energy metabolism	Energy metabolism'
	'PA1557	ccoN2	ccoN;fixN;cytN	Cytochrome c oxidase, cbb3-type, CcoN subunit	Oxidative phosphorylation [KEGG] ; Metabolic pathways [KEGG]	Energy metabolism ; Energy metabolism	Energy metabolism'
	'PA2297			probable ferredoxin		Energy metabolism	Energy metabolism'
	'PA3872	narI		respiratory nitrate reductase gamma chain	Nitrogen metabolism [PseudoCAP] ; denitrification pathway [PseudoCyc] ; Nitrogen metabolism [KEGG] ; Two-component system [KEGG]	Energy metabolism	Energy metabolism'
	'PA4470	fumC1		fumarate hydratase	Reductive carboxylate cycle (CO2 fixation) [PseudoCAP] ; Citrate cycle (TCA cycle) [PseudoCAP] ; phenylalanine degradation I [PseudoCyc] ; fermentation [PseudoCyc] ; glycolysis+TCA+glyoxylate bypass [PseudoCyc] ; acetyl-CoA assimilation [PseudoCyc] ; anaerobic respiration [PseudoCyc] ; TCA cycle -- aerobic respiration [PseudoCyc] ; glyoxylate bypass+TCA [PseudoCyc] ; Citrate cycle (TCA cycle) [KE…	Energy metabolism	Energy metabolism'
	'PA0228	pcaF		beta-ketoadipyl CoA thiolase PcaF	Aromatic compound catabolism [PseudoCAP] ; protocatechuate degradation, ortho-cleavage [PseudoCyc] ; catechol degradation, ortho-cleavage [PseudoCyc] ; Benzoate degradation via hydroxylation [KEGG]	Fatty acid and phospholipid metabolism ;Carbon compound catabolism	Fatty acid and phospholipid metabolism'
	'PA0798	pmtA		phospholipid methyltransferase	carbon monoxide dehydrogenase pathway [PseudoCyc]	Fatty acid and phospholipid metabolism	Fatty acid and phospholipid metabolism'
	'PA4814	fadH2		2,4-dienoyl-CoA reductase FadH2		Fatty acid and phospholipid metabolism	Fatty acid and phospholipid metabolism'
	'PA0038			hypothetical protein		Hypothetical, unclassified, unknown	Hypothetical, unclassified, unknown'
	'PA0039			hypothetical protein		Hypothetical, unclassified, unknown	Hypothetical, unclassified, unknown'
	'PA0110			hypothetical protein		Hypothetical, unclassified, unknown	Hypothetical, unclassified, unknown'
	'PA0111			hypothetical protein		Hypothetical, unclassified, unknown	Hypothetical, unclassified, unknown'
	'PA0135			hypothetical protein		Hypothetical, unclassified, unknown	Hypothetical, unclassified, unknown'
	'PA0200			hypothetical protein		Hypothetical, unclassified, unknown	Hypothetical, unclassified, unknown'
	'PA0238			hypothetical protein		Hypothetical, unclassified, unknown	Hypothetical, unclassified, unknown'
	'PA0311			hypothetical protein		Hypothetical, unclassified, unknown	Hypothetical, unclassified, unknown'
	'PA0329			conserved hypothetical protein		Hypothetical, unclassified, unknown	Hypothetical, unclassified, unknown'
	'PA0383			conserved hypothetical protein		Hypothetical, unclassified, unknown	Hypothetical, unclassified, unknown'
	'PA0384			hypothetical protein		Hypothetical, unclassified, unknown	Hypothetical, unclassified, unknown'
	'PA0505			hypothetical protein		Hypothetical, unclassified, unknown	Hypothetical, unclassified, unknown'
	'PA0586		ycgB	conserved hypothetical protein		Hypothetical, unclassified, unknown	Hypothetical, unclassified, unknown'
	'PA0588		yeaG	conserved hypothetical protein		Hypothetical, unclassified, unknown	Hypothetical, unclassified, unknown'
	'PA0776			hypothetical protein		Hypothetical, unclassified, unknown	Hypothetical, unclassified, unknown'
	'PA0788			hypothetical protein		Hypothetical, unclassified, unknown	Hypothetical, unclassified, unknown'
	'PA1323			hypothetical protein		Hypothetical, unclassified, unknown	Hypothetical, unclassified, unknown'
	'PA1414			hypothetical protein		Hypothetical, unclassified, unknown	Hypothetical, unclassified, unknown'
	'PA1441			hypothetical protein	Flagella assembly [PseudoCAP] ; Flagellar assembly [KEGG]	Hypothetical, unclassified, unknown	Hypothetical, unclassified, unknown'
	'PA1673			hypothetical protein		Hypothetical, unclassified, unknown	Hypothetical, unclassified, unknown'
	'PA1747			hypothetical protein		Hypothetical, unclassified, unknown	Hypothetical, unclassified, unknown'
	'PA1761			hypothetical protein		Hypothetical, unclassified, unknown	Hypothetical, unclassified, unknown'
	'PA1981			hypothetical protein		Hypothetical, unclassified, unknown	Hypothetical, unclassified, unknown'
	'PA2021			hypothetical protein		Hypothetical, unclassified, unknown	Hypothetical, unclassified, unknown'
	'PA2075			hypothetical protein		Hypothetical, unclassified, unknown	Hypothetical, unclassified, unknown'
	'PA2090			hypothetical protein		Hypothetical, unclassified, unknown	Hypothetical, unclassified, unknown'
	'PA2109			hypothetical protein		Hypothetical, unclassified, unknown	Hypothetical, unclassified, unknown'
	'PA2146		yciG	conserved hypothetical protein		Hypothetical, unclassified, unknown	Hypothetical, unclassified, unknown'
	'PA2166			hypothetical protein		Hypothetical, unclassified, unknown	Hypothetical, unclassified, unknown'
	'PA2282			hypothetical protein		Hypothetical, unclassified, unknown	Hypothetical, unclassified, unknown'
	'PA2285			hypothetical protein		Hypothetical, unclassified, unknown	Hypothetical, unclassified, unknown'
	'PA2287			hypothetical protein		Hypothetical, unclassified, unknown	Hypothetical, unclassified, unknown'
	'PA2292			hypothetical protein		Hypothetical, unclassified, unknown	Hypothetical, unclassified, unknown'
	'PA2296			hypothetical protein	ABC transporters [KEGG]	Hypothetical, unclassified, unknown	Hypothetical, unclassified, unknown'
	'PA2318			hypothetical protein		Hypothetical, unclassified, unknown	Hypothetical, unclassified, unknown'
	'PA2336			hypothetical protein		Hypothetical, unclassified, unknown	Hypothetical, unclassified, unknown'
	'PA2358			hypothetical protein		Hypothetical, unclassified, unknown	Hypothetical, unclassified, unknown'
	'PA2429			hypothetical protein		Hypothetical, unclassified, unknown	Hypothetical, unclassified, unknown'
	'PA2747			hypothetical protein		Hypothetical, unclassified, unknown	Hypothetical, unclassified, unknown'
	'PA2872			hypothetical protein		Hypothetical, unclassified, unknown	Hypothetical, unclassified, unknown'
	'PA2878			hypothetical protein		Hypothetical, unclassified, unknown	Hypothetical, unclassified, unknown'
	'PA2883			hypothetical protein		Hypothetical, unclassified, unknown	Hypothetical, unclassified, unknown'
	'PA3218			hypothetical protein		Hypothetical, unclassified, unknown	Hypothetical, unclassified, unknown'
	'PA3219			hypothetical protein		Hypothetical, unclassified, unknown	Hypothetical, unclassified, unknown'
	'PA3307			hypothetical protein		Hypothetical, unclassified, unknown	Hypothetical, unclassified, unknown'
	'PA3309		uspK	conserved hypothetical protein		Hypothetical, unclassified, unknown	Hypothetical, unclassified, unknown'
	'PA3530		bfd	conserved hypothetical protein		Hypothetical, unclassified, unknown	Hypothetical, unclassified, unknown'
	'PA3572			hypothetical protein		Hypothetical, unclassified, unknown	Hypothetical, unclassified, unknown'
	'PA3662			hypothetical protein		Hypothetical, unclassified, unknown	Hypothetical, unclassified, unknown'
	'PA3691			hypothetical protein		Hypothetical, unclassified, unknown	Hypothetical, unclassified, unknown'
	'PA3909	eddB		Extracelullar DNA degradation protein, EddB		Hypothetical, unclassified, unknown	Hypothetical, unclassified, unknown'
	'PA3922			conserved hypothetical protein		Hypothetical, unclassified, unknown	Hypothetical, unclassified, unknown'
	'PA3923			hypothetical protein		Hypothetical, unclassified, unknown	Hypothetical, unclassified, unknown'
	'PA3986			hypothetical protein		Hypothetical, unclassified, unknown	Hypothetical, unclassified, unknown'
	'PA4028			hypothetical protein		Hypothetical, unclassified, unknown	Hypothetical, unclassified, unknown'
	'PA4033	mucE		MucE		Hypothetical, unclassified, unknown	Hypothetical, unclassified, unknown'
	'PA4039			hypothetical protein		Hypothetical, unclassified, unknown	Hypothetical, unclassified, unknown'
	'PA4040			hypothetical protein		Hypothetical, unclassified, unknown	Hypothetical, unclassified, unknown'
	'PA4220		fptB	hypothetical protein		Hypothetical, unclassified, unknown	Hypothetical, unclassified, unknown'
	'PA4326			hypothetical protein		Hypothetical, unclassified, unknown	Hypothetical, unclassified, unknown'
	'PA4352			conserved hypothetical protein		Hypothetical, unclassified, unknown	Hypothetical, unclassified, unknown'
	'PA4377			hypothetical protein		Hypothetical, unclassified, unknown	Hypothetical, unclassified, unknown'
	'PA4469			hypothetical protein		Hypothetical, unclassified, unknown	Hypothetical, unclassified, unknown'
	'PA4573			hypothetical protein		Hypothetical, unclassified, unknown	Hypothetical, unclassified, unknown'
	'PA4577			hypothetical protein		Hypothetical, unclassified, unknown	Hypothetical, unclassified, unknown'
	'PA4591			hypothetical protein		Hypothetical, unclassified, unknown	Hypothetical, unclassified, unknown'
	'PA4607			hypothetical protein		Hypothetical, unclassified, unknown	Hypothetical, unclassified, unknown'
	'PA4608			hypothetical protein		Hypothetical, unclassified, unknown	Hypothetical, unclassified, unknown'
	'PA4610			hypothetical protein		Hypothetical, unclassified, unknown	Hypothetical, unclassified, unknown'
	'PA4611			hypothetical protein		Hypothetical, unclassified, unknown	Hypothetical, unclassified, unknown'
	'PA4680			hypothetical protein		Hypothetical, unclassified, unknown	Hypothetical, unclassified, unknown'
	'PA4738		yjbJ	conserved hypothetical protein		Hypothetical, unclassified, unknown	Hypothetical, unclassified, unknown'
	'PA4739			conserved hypothetical protein		Hypothetical, unclassified, unknown	Hypothetical, unclassified, unknown'
	'PA4788			hypothetical protein		Hypothetical, unclassified, unknown	Hypothetical, unclassified, unknown'
	'PA4823			hypothetical protein		Hypothetical, unclassified, unknown	Hypothetical, unclassified, unknown'
	'PA4828			conserved hypothetical protein		Hypothetical, unclassified, unknown	Hypothetical, unclassified, unknown'
	'PA4877			hypothetical protein		Hypothetical, unclassified, unknown	Hypothetical, unclassified, unknown'
	'PA4882			hypothetical protein		Hypothetical, unclassified, unknown	Hypothetical, unclassified, unknown'
	'PA4897		optI	hypothetical protein		Hypothetical, unclassified, unknown	Hypothetical, unclassified, unknown'
	'PA4925			conserved hypothetical protein		Hypothetical, unclassified, unknown	Hypothetical, unclassified, unknown'
	'PA5101			hypothetical protein		Hypothetical, unclassified, unknown	Hypothetical, unclassified, unknown'
	'PA5137			hypothetical protein		Hypothetical, unclassified, unknown	Hypothetical, unclassified, unknown'
	'PA5178			conserved hypothetical protein		Hypothetical, unclassified, unknown	Hypothetical, unclassified, unknown'
	'PA5180		fdhD	conserved hypothetical protein		Hypothetical, unclassified, unknown	Hypothetical, unclassified, unknown'
	'PA5359			hypothetical protein		Hypothetical, unclassified, unknown	Hypothetical, unclassified, unknown'
	'PA5396			hypothetical protein		Hypothetical, unclassified, unknown	Hypothetical, unclassified, unknown'
	'PA5397			hypothetical protein		Hypothetical, unclassified, unknown	Hypothetical, unclassified, unknown'
	'PA5475			hypothetical protein		Hypothetical, unclassified, unknown	Hypothetical, unclassified, unknown'
	'PA0112			hypothetical protein	Oxidative phosphorylation [KEGG] ; Porphyrin and chlorophyll metabolism [KEGG] ; Metabolic pathways [KEGG] ; Two-component system [KEGG]	Membrane proteins	Membrane proteins'
	'PA0188			hypothetical protein		Membrane proteins	Membrane proteins'
	'PA1053		slyB	conserved hypothetical protein		Membrane proteins	Membrane proteins'
	'PA1190		yohC	conserved hypothetical protein		Membrane proteins	Membrane proteins'
	'PA2286			hypothetical protein		Membrane proteins	Membrane proteins'
	'PA2313			hypothetical protein		Membrane proteins	Membrane proteins'
	'PA2501			hypothetical protein		Membrane proteins	Membrane proteins'
	'PA2910		yebN	conserved hypothetical protein		Hypothetical, unclassified, unknown ;Membrane proteins	Membrane proteins'
	'PA2916			hypothetical protein		Membrane proteins	Membrane proteins'
	'PA2919			hypothetical protein		Membrane proteins	Membrane proteins'
	'PA2929			hypothetical protein		Membrane proteins	Membrane proteins'
	'PA3235		yjcH	conserved hypothetical protein		Membrane proteins	Membrane proteins'
	'PA3428			hypothetical protein		Membrane proteins	Membrane proteins'
	'PA3526		motY	probable outer membrane protein precursor		Membrane proteins	Membrane proteins'
	'PA3819		ycfJ	conserved hypothetical protein		Membrane proteins	Membrane proteins'
	'PA4038			hypothetical protein		Membrane proteins	Membrane proteins'
	'PA4219		yfpB	hypothetical protein		Membrane proteins	Membrane proteins'
	'PA4818			conserved hypothetical protein		Membrane proteins	Membrane proteins'
	'PA4834			hypothetical protein		Membrane proteins	Membrane proteins'
	'PA4876	osmE	osmE	osmotically inducible lipoprotein OsmE		Membrane proteins ; Adaptation, Protection	Membrane proteins'
	'PA4929			hypothetical protein		Membrane proteins	Membrane proteins'
	'PA5482			hypothetical protein		Membrane proteins	Membrane proteins'
	'PA1080	flgE		flagellar hook protein FlgE	Flagella assembly [PseudoCAP] ; Flagellar assembly [KEGG]	Cell wall / LPS / capsule ;Motility & Attachmentt	Motility & Attachment'
	'PA1082	flgG		flagellar basal-body rod protein FlgG	Flagella assembly [PseudoCAP] ; Flagellar assembly [KEGG]	Cell wall / LPS / capsule ;Motility & Attachmentt	Motility & Attachment'
	'PA3885	tpbA		protein tyrosine phosphatase TpbA		Motility & Attachment ;Translation, post-translational modification, degradation	Motility & Attachment'
	'PA1692		pscS	probable translocation protein in type III secretion	Type III Secretion [PseudoCAP] ; Bacterial secretion system [KEGG]	Protein secretion/export apparatus	Protein secretion/export apparatus'
	'PA2863	lipH	lif	lipase modulator protein	glycerol biosynthesis [PseudoCyc]	Protein secretion/export apparatus ; Secreted Factors (toxins, enzymes, alginate)	Protein secretion/export apparatus'
	'PA0209		mdcB	conserved hypothetical protein	Two-component system [KEGG]	Putative enzymes	Putative enzymes'
	'PA0237			probable oxidoreductase		Putative enzymes	Putative enzymes'
	'PA0745			probable enoyl-CoA hydratase/isomerase	Fatty acid metabolism [KEGG] ; Valine, leucine and isoleucine degradation [KEGG] ; Geraniol degradation [KEGG] ; Lysine degradation [KEGG] ; Tryptophan metabolism [KEGG] ; beta-Alanine metabolism [KEGG] ; Benzoate degradation via CoA ligation [KEGG] ; Propanoate metabolism [KEGG] ; Butanoate metabolism [KEGG] ; Limonene and pinene degradation [KEGG] ; Caprolactam degradation [KEGG] ; Metabolic pa…	Putative enzymes	Putative enzymes'
	'PA0746			probable acyl-CoA dehydrogenase	Geraniol degradation [KEGG] ; 1- and 2-Methylnaphthalene degradation [KEGG]	Putative enzymes	Putative enzymes'
	'PA1984	exaC	exaC1	NAD+ dependent aldehyde dehydrogenase ExaC	ethanol oxidation pathway [PseudoCAP] ; Glycolysis / Gluconeogenesis [KEGG] ; Ascorbate and aldarate metabolism [KEGG] ; Fatty acid metabolism [KEGG] ; Valine, leucine and isoleucine degradation [KEGG] ; Lysine degradation [KEGG] ; Arginine and proline metabolism [KEGG] ; Histidine metabolism [KEGG] ; Tryptophan metabolism [KEGG] ; beta-Alanine metabolism [KEGG] ; Glycerolipid metabolism [KEGG] ;…	Putative enzymes	Putative enzymes'
	'PA2324			hypothetical protein		Putative enzymes	Putative enzymes'
	'PA2333			probable sulfatase		Putative enzymes	Putative enzymes'
	'PA2355		msuC	probable FMNH2-dependent monooxygenase		Putative enzymes	Putative enzymes'
	'PA2922			probable hydrolase	Phenylalanine metabolism [KEGG]	Putative enzymes	Putative enzymes'
	'PA3568		ymmS	probable acetyl-coa synthetase	acetate degradation [PseudoCyc] ; Propanoate metabolism [KEGG] ; Metabolic pathways [KEGG]	Putative enzymes	Putative enzymes'
	'PA3723		yqjM	probable FMN oxidoreductase		Putative enzymes	Putative enzymes'
	'PA4041			hypothetical protein		Putative enzymes	Putative enzymes'
	'PA4171			probable protease		Putative enzymes	Putative enzymes'
	'PA4344			probable hydrolase	Phenylalanine metabolism [KEGG]	Putative enzymes	Putative enzymes'
	'PA5031			probable short chain dehydrogenase		Putative enzymes	Putative enzymes'
	'PA4225	pchF		pyochelin synthetase	Pyochelin synthesis [PseudoCAP] ; Biosynthesis of siderophore group nonribosomal peptides [KEGG]	Secreted Factors (toxins, enzymes, alginate) ;Transport of small molecules	Secreted Factors (toxins, enzymes, alginate)'
	'PA4226	pchE		dihydroaeruginoic acid synthetase	Pyochelin synthesis [PseudoCAP] ; Biosynthesis of siderophore group nonribosomal peptides [KEGG]	Secreted Factors (toxins, enzymes, alginate) ;Transport of small molecules	Secreted Factors (toxins, enzymes, alginate)'
	'PA4228	pchD		pyochelin biosynthesis protein PchD	Pyochelin synthesis [PseudoCAP] ; Biosynthesis of siderophore group nonribosomal peptides [KEGG]	Secreted Factors (toxins, enzymes, alginate) ;Transport of small molecules	Secreted Factors (toxins, enzymes, alginate)'
	'PA4229	pchC		pyochelin biosynthetic protein PchC	Pyochelin synthesis [PseudoCAP]	Secreted Factors (toxins, enzymes, alginate) ;Transport of small molecules	Secreted Factors (toxins, enzymes, alginate)'
	'PA4230	pchB		salicylate biosynthesis protein PchB	Pyochelin synthesis [PseudoCAP] ; Biosynthesis of siderophore group nonribosomal peptides [KEGG]	Secreted Factors (toxins, enzymes, alginate) ;Transport of small molecules	Secreted Factors (toxins, enzymes, alginate)'
	'PA4231	pchA		salicylate biosynthesis isochorismate synthase	Ubiquinone biosynthesis [PseudoCAP] ; Pyochelin synthesis [PseudoCAP] ; Ubiquinone and other terpenoid-quinone biosynthesis [KEGG] ; Biosynthesis of siderophore group nonribosomal peptides [KEGG] ; Metabolic pathways [KEGG]	Secreted Factors (toxins, enzymes, alginate) ;Transport of small molecules	Secreted Factors (toxins, enzymes, alginate)'
	'PA0175		cheR2	probableChemotaxis protein methyltransferase	Two-component System [PseudoCAP] ;Chemotaxis [PseudoCAP] ; Two-component system [KEGG] ; BacterialChemotaxis [KEGG]	Transcriptional regulators ; Adaptation, Protection ;Chemotaxis	Transcriptional regulators'
	'PA1978	erbR	agmR	response regulator ErbR	ethanol oxidation pathway [PseudoCAP]	Transcriptional regulators	Transcriptional regulators'
	'PA2076			probable transcriptional regulator		Transcriptional regulators	Transcriptional regulators'
	'PA3622	rpoS		sigma factor RpoS		Transcriptional regulators	Transcriptional regulators'
	'PA3921			probable transcriptional regulator		Transcriptional regulators	Transcriptional regulators'
	'PA4147	acoR		transcriptional regulator AcoR		Transcriptional regulators	Transcriptional regulators'
	'PA4596			probable transcriptional regulator		Transcriptional regulators	Transcriptional regulators'
	'PA4896			probable sigma-70 factor, ECF subfamily		Transcriptional regulators	Transcriptional regulators'
	'PA5380	gbdR		GbdR	glycine betaine catabolism [PseudoCAP]	Transcriptional regulators	Transcriptional regulators'
	'PA0355	pfpI		protease PfpI		Translation, post-translational modification, degradation	Translation, post-translational modification, degradation'
	'PA3049	rmf		ribosome modulation factor		Translation, post-translational modification, degradation	Translation, post-translational modification, degradation'
	'PA0215		madL	malonate transporter MadL		Membrane proteins ;Transport of small molecules	Transport of small molecules'
	'PA0235	pcaK		4-hydroxybenzoate transporter PcaK	Aromatic compound catabolism [PseudoCAP]	Membrane proteins ;Carbon compound catabolism ;Transport of small molecules	Transport of small molecules'
	'PA0241			probable major facilitator superfamily (MFS) transporter		Membrane proteins ;Transport of small molecules	Transport of small molecules'
	'PA0334			probable major facilitator superfamily (MFS) transporter		Membrane proteins ;Transport of small molecules	Transport of small molecules'
	'PA0886		dctM	probable C4-dicarboxylate transporter	Two-component system [KEGG]	Transport of small molecules	Transport of small molecules'
	'PA1041			probable outer membrane protein precursor		Membrane proteins ;Transport of small molecules	Transport of small molecules'
	'PA1436			probable Resistance-Nodulation-Cell Division (RND) efflux transporter		Membrane proteins ;Transport of small molecules	Transport of small molecules'
	'PA2092			probable major facilitator superfamily (MFS) transporter		Membrane proteins ;Transport of small molecules	Transport of small molecules'
	'PA2295			probable permease of ABC transporter	ABC transporters [KEGG]	Membrane proteins ;Transport of small molecules	Transport of small molecules'
	'PA2338		mtlE	probable binding protein component of ABC maltose/mannitol transporter	ABC transporters [KEGG]	Transport of small molecules	Transport of small molecules'
	'PA2339		mtlF	probable binding-protein-dependent maltose/mannitol transport protein	ABC transporters [KEGG]	Transport of small molecules	Transport of small molecules'
	'PA2340		mtlG	probable binding-protein-dependent maltose/mannitol transport protein	ABC transporters [KEGG]	Transport of small molecules	Transport of small molecules'
	'PA3038		opdQ	probable porin		Transport of small molecules	Transport of small molecules'
	'PA3234		yjcG	probable sodium:solute symporter		Membrane proteins ;Transport of small molecules	Transport of small molecules'
	'PA3692	lptF		Lipotoxon F, LptF		Membrane proteins ;Transport of small molecules	Transport of small molecules'
	'PA3709			probable major facilitator superfamily (MFS) transporter		Membrane proteins ;Transport of small molecules	Transport of small molecules'
	'PA3889			probable binding protein component of ABC transporter	ABC transporters [KEGG]	Transport of small molecules	Transport of small molecules'
	'PA4168	fpvB		second ferric pyoverdine receptor FpvB		Transport of small molecules	Transport of small molecules'
	'PA4193			probable permease of ABC transporter	ABC transporters [KEGG]	Membrane proteins ;Transport of small molecules	Transport of small molecules'
	'PA4195			probable binding protein component of ABC transporter	ABC transporters [KEGG]	Transport of small molecules	Transport of small molecules'
	'PA4221	fptA		Fe(III)-pyochelin outer membrane receptor precursor		Transport of small molecules	Transport of small molecules'
	'PA4222		pchI	probable ATP-binding component of ABC transporter		Transport of small molecules	Transport of small molecules'
	'PA4224	pchG		pyochelin biosynthetic protein PchG	Biosynthesis of siderophore group nonribosomal peptides [KEGG]	Transport of small molecules ;Membrane proteins	Transport of small molecules'
	'PA4496			probable binding protein component of ABC transporter	ABC transporters [KEGG] ; BacterialChemotaxis [KEGG]	Transport of small molecules	Transport of small molecules'
	'PA4614	mscL		conductance mechanosensitive channel		Membrane proteins ; Adaptation, Protection ;Transport of small molecules	Transport of small molecules'
	'PA4825	mgtA		Mg(2+) transport ATPase, P-type 2		Transport of small molecules	Transport of small molecules'
	'PA4859			probable permease of ABC transporter	ABC transporters [KEGG]	Membrane proteins ;Transport of small molecules	Transport of small molecules'
	'PA4861			probable ATP-binding component of ABC transporter	ABC transporters [KEGG]	Transport of small molecules	Transport of small molecules'
	'PA4898	opdK		histidine porin OpdK		Membrane proteins ;Transport of small molecules	Transport of small molecules'
	'PA4909			probable ATP-binding component of ABC transporter	ABC transporters [KEGG]	Transport of small molecules	Transport of small molecules'
	'PA4910			branched chain amino acid ABC transporter ATP binding protein	ABC transporters [KEGG]	Transport of small molecules	Transport of small molecules'
	'PA4912			branched chain amino acid ABC transporter membrane protein	ABC transporters [KEGG]	Membrane proteins ;Transport of small molecules	Transport of small molecules'
	'PA4913			probable binding protein component of ABC transporter	ABC transporters [KEGG]	Transport of small molecules	Transport of small molecules'
	'PA4981			probable amino acid permease		Membrane proteins ;Transport of small molecules	Transport of small molecules'
	'PA5097		hutT	probable amino acid permease		Membrane proteins ;Transport of small molecules	Transport of small molecules'
	'PA5153			amino acid (lysine/arginine/ornithine/histidine/octopine) ABC transporter periplasmic binding protein		Transport of small molecules	Transport of small molecules'
	'PA2882			probable two-component sensor	Two-component System [PseudoCAP]	Two-component regulatory systems	Two-component regulatory systems'
	'PA4112			probable sensor/response regulator hybrid	Two-component System [PseudoCAP]	Two-component regulatory systems	Two-component regulatory systems'
Down-regulated genes for Archetype 7
	'PA0595	ostA	imp	organic solvent tolerance protein OstA precursor		Adaptation, Protection	Adaptation, Protection'
	'PA1432	lasI		autoinducer synthesis protein LasI		Adaptation, Protection	Adaptation, Protection'
	'PA2830	htpX		heat shock protein HtpX		Adaptation, Protection	Adaptation, Protection'
	'PA4366	sodB		superoxide dismutase	removal of superoxide radicals [PseudoCyc]	Adaptation, Protection	Adaptation, Protection'
	'PA5117	typA	bipA	regulatory protein TypA		Adaptation, Protection	Adaptation, Protection'
	'PA0009	glyQ		glycyl-tRNA synthetase alpha chain	Glycine, serine and threonine metabolism [PseudoCAP] ; Aminoacyl-tRNA biosynthesis [PseudoCAP] ; tRNA charging pathway [PseudoCyc] ; Aminoacyl-tRNA biosynthesis [KEGG]	Amino acid biosynthesis and metabolism ;Translation, post-translational modification, degradation	Amino acid biosynthesis and metabolism'
	'PA0316	serA		D-3-phosphoglycerate dehydrogenase	Glycine, serine and threonine metabolism [PseudoCAP] ; serine and glycine biosynthesis [PseudoCyc] ; serine biosynthesis [PseudoCyc] ; Glycine, serine and threonine metabolism [KEGG] ; Metabolic pathways [KEGG]	Amino acid biosynthesis and metabolism	Amino acid biosynthesis and metabolism'
	'PA0668	tyrZ	tyrS	tyrosyl-tRNA synthetase 2	Tryptophan metabolism [PseudoCAP] ; Aminoacyl-tRNA biosynthesis [PseudoCAP] ; tRNA charging pathway [PseudoCyc] ; Aminoacyl-tRNA biosynthesis [KEGG]	Amino acid biosynthesis and metabolism ;Translation, post-translational modification, degradation	Amino acid biosynthesis and metabolism'
	'PA0904	lysC	akaB;ask	aspartate kinase alpha and beta chain	Lysine biosynthesis [PseudoCAP] ; Glycine, serine and threonine metabolism [PseudoCAP] ; lysine, threonine and methionine biosynthesis [PseudoCyc] ; lysine and diaminopimelate biosynthesis [PseudoCyc] ; homoserine biosynthesis [PseudoCyc] ; threonine biosynthesis [PseudoCyc] ; Glycine, serine and threonine metabolism [KEGG] ; Cysteine and methionine metabolism [KEGG] ; Lysine biosynthesis [KEGG] …	Amino acid biosynthesis and metabolism	Amino acid biosynthesis and metabolism'
	'PA0956	proS		prolyl-tRNA synthetase	Arginine and proline metabolism [PseudoCAP] ; Aminoacyl-tRNA biosynthesis [PseudoCAP] ; tRNA charging pathway [PseudoCyc] ; Aminoacyl-tRNA biosynthesis [KEGG]	Amino acid biosynthesis and metabolism ;Translation, post-translational modification, degradation	Amino acid biosynthesis and metabolism'
	'PA1010	dapA		dihydrodipicolinate synthase	Lysine biosynthesis [PseudoCAP] ; lysine, threonine and methionine biosynthesis [PseudoCyc] ; lysine and diaminopimelate biosynthesis [PseudoCyc] ; Lysine biosynthesis [KEGG] ; Metabolic pathways [KEGG]	Amino acid biosynthesis and metabolism	Amino acid biosynthesis and metabolism'
	'PA1585	sucA		2-oxoglutarate dehydrogenase (E1 subunit)	Lysine degradation [PseudoCAP] ; Tryptophan metabolism [PseudoCAP] ; Citrate cycle (TCA cycle) [PseudoCAP] ; glutamate degradation III [PseudoCyc] ; glycolysis+TCA+glyoxylate bypass [PseudoCyc] ; TCA cycle -- aerobic respiration [PseudoCyc] ; glyoxylate bypass+TCA [PseudoCyc] ; Citrate cycle (TCA cycle) [KEGG] ; Lysine degradation [KEGG] ; Tryptophan metabolism [KEGG] ; Metabolic pathways [KEGG]	Amino acid biosynthesis and metabolism ; Energy metabolism	Amino acid biosynthesis and metabolism'
	'PA1587	lpdG	lpdA	lipoamide dehydrogenase-glc	Pyruvate metabolism [PseudoCAP] ; Glycolysis / Gluconeogenesis [PseudoCAP] ; Glycine, serine and threonine metabolism [PseudoCAP] ; Citrate cycle (TCA cycle) [PseudoCAP] ; Glycolysis / Gluconeogenesis [KEGG] ; Citrate cycle (TCA cycle) [KEGG] ; Glycine, serine and threonine metabolism [KEGG] ; Valine, leucine and isoleucine degradation [KEGG] ; Pyruvate metabolism [KEGG] ; Metabolic pathways [KEG…	Amino acid biosynthesis and metabolism ; Energy metabolism	Amino acid biosynthesis and metabolism'
	'PA1794	glnS		glutaminyl-tRNA synthetase	Glutamate metabolism [PseudoCAP] ; Aminoacyl-tRNA biosynthesis [PseudoCAP] ; tRNA charging pathway [PseudoCyc] ; Aminoacyl-tRNA biosynthesis [KEGG] ; Metabolic pathways [KEGG]	Amino acid biosynthesis and metabolism ;Translation, post-translational modification, degradation	Amino acid biosynthesis and metabolism'
	'PA1795	cysS		cysteinyl-tRNA synthetase	Cysteine metabolism [PseudoCAP] ; Aminoacyl-tRNA biosynthesis [PseudoCAP] ; tRNA charging pathway [PseudoCyc] ; Aminoacyl-tRNA biosynthesis [KEGG]	Amino acid biosynthesis and metabolism ;Translation, post-translational modification, degradation	Amino acid biosynthesis and metabolism'
	'PA1812	mltD	dniR	membrane-bound lytic murein transglycosylase D precursor	Aminosugars metabolism [PseudoCAP] ; Nucleotide sugars metabolism [PseudoCAP]	Amino acid biosynthesis and metabolism ; Cell wall / LPS / capsule	Amino acid biosynthesis and metabolism'
	'PA2612	serS		seryl-tRNA synthetase	Glycine, serine and threonine metabolism [PseudoCAP] ; Aminoacyl-tRNA biosynthesis [PseudoCAP] ; tRNA charging pathway [PseudoCyc] ; Aminoacyl-tRNA biosynthesis [KEGG]	Amino acid biosynthesis and metabolism ;Translation, post-translational modification, degradation	Amino acid biosynthesis and metabolism'
	'PA2629	purB		adenylosuccinate lyase	Purine metabolism [PseudoCAP] ; Alanine and Aspartate metabolism [PseudoCAP] ; de novo biosynthesis of purine nucleotides [PseudoCyc] ; his+purine+pyrimidine biosynthesis [PseudoCyc] ; Purine metabolism [KEGG] ; Alanine, aspartate and glutamate metabolism [KEGG] ; Metabolic pathways [KEGG]	Amino acid biosynthesis and metabolism ; Nucleotide biosynthesis and metabolism	Amino acid biosynthesis and metabolism'
	'PA2744	thrS		threonyl-tRNA synthetase	Glycine, serine and threonine metabolism [PseudoCAP] ; Aminoacyl-tRNA biosynthesis [PseudoCAP] ; tRNA charging pathway [PseudoCyc] ; Aminoacyl-tRNA biosynthesis [KEGG]	Amino acid biosynthesis and metabolism ;Translation, post-translational modification, degradation	Amino acid biosynthesis and metabolism'
	'PA3139		tyrB;aspC	probable amino acid aminotransferase	Cysteine and methionine metabolism [KEGG] ; Tyrosine metabolism [KEGG] ; Phenylalanine metabolism [KEGG] ; Phenylalanine, tyrosine and tryptophan biosynthesis [KEGG] ; Novobiocin biosynthesis [KEGG] ; Metabolic pathways [KEGG]	Amino acid biosynthesis and metabolism ; Putative enzymes	Amino acid biosynthesis and metabolism'
	'PA3166	pheA		chorismate mutase	Phenylalanine, tyrosine and tryptophan biosynthesis [PseudoCAP] ; phenylalanine biosynthesis, Bacillus subtilis [PseudoCyc] ; Phenylalanine, tyrosine and tryptophan biosynthesis [KEGG] ; Metabolic pathways [KEGG]	Amino acid biosynthesis and metabolism	Amino acid biosynthesis and metabolism'
	'PA3525	argG		argininosuccinate synthase	Urea cycle and metabolism of amino groups [PseudoCAP] ; Alanine and Aspartate metabolism [PseudoCAP] ; Arginine and proline metabolism [PseudoCAP] ; arginine biosynthesis [PseudoCyc] ; Alanine, aspartate and glutamate metabolism [KEGG] ; Arginine and proline metabolism [KEGG] ; Metabolic pathways [KEGG]	Amino acid biosynthesis and metabolism	Amino acid biosynthesis and metabolism'
	'PA3700	lysS		lysyl-tRNA synthetase	Lysine biosynthesis [PseudoCAP] ; Aminoacyl-tRNA biosynthesis [PseudoCAP] ; tRNA charging pathway [PseudoCyc] ; Aminoacyl-tRNA biosynthesis [KEGG]	Amino acid biosynthesis and metabolism ;Translation, post-translational modification, degradation	Amino acid biosynthesis and metabolism'
	'PA3769	guaA		GMP synthase	Purine metabolism [PseudoCAP] ; Glutamate metabolism [PseudoCAP] ; de novo biosynthesis of purine nucleotides [PseudoCyc] ; his+purine+pyrimidine biosynthesis [PseudoCyc] ; Purine metabolism [KEGG] ; Metabolic pathways [KEGG]	Amino acid biosynthesis and metabolism ; Nucleotide biosynthesis and metabolism	Amino acid biosynthesis and metabolism'
	'PA3814	iscS		L-cysteine desulfurase (pyridoxal phosphate-dependent)	Sulfur metabolism [PseudoCAP] ; Cysteine metabolism [PseudoCAP] ; Thiamine metabolism [KEGG]	Amino acid biosynthesis and metabolism ; Biosynthesis of cofactors, prosthetic groups and carriers	Amino acid biosynthesis and metabolism'
	'PA3834	valS		valyl-tRNA synthetase	Valine, leucine and isoleucine biosynthesis [PseudoCAP] ; Aminoacyl-tRNA biosynthesis [PseudoCAP] ; tRNA charging pathway [PseudoCyc] ; Valine, leucine and isoleucine biosynthesis [KEGG] ; Aminoacyl-tRNA biosynthesis [KEGG]	Amino acid biosynthesis and metabolism ;Translation, post-translational modification, degradation	Amino acid biosynthesis and metabolism'
	'PA4758	carA		carbamoyl-phosphate synthase small chain	Glutamate metabolism [PseudoCAP] ; arginine biosynthesis [PseudoCyc] ; de novo biosynthesis of pyrimidine ribonucleotides [PseudoCyc] ; his+purine+pyrimidine biosynthesis [PseudoCyc] ; Pyrimidine metabolism [KEGG] ; Alanine, aspartate and glutamate metabolism [KEGG] ; Metabolic pathways [KEGG]	Amino acid biosynthesis and metabolism ; Nucleotide biosynthesis and metabolism	Amino acid biosynthesis and metabolism'
	'PA4846	aroQ1	aroD1	3-dehydroquinate dehydratase	Phenylalanine, tyrosine and tryptophan biosynthesis [PseudoCAP] ; phenylalanine, tyrosine and tryptophan biosynthesis, complete [PseudoCyc] ; chorismate biosynthesis [PseudoCyc] ; pathways of chorismate [PseudoCyc] ; Phenylalanine, tyrosine and tryptophan biosynthesis [KEGG] ; Metabolic pathways [KEGG]	Amino acid biosynthesis and metabolism	Amino acid biosynthesis and metabolism'
	'PA5015	aceE	aceA	pyruvate dehydrogenase	Valine, leucine and isoleucine biosynthesis [PseudoCAP] ; Pyruvate metabolism [PseudoCAP] ; Glycolysis / Gluconeogenesis [PseudoCAP] ; Butanoate metabolism [PseudoCAP] ; lactate oxidation [PseudoCyc] ; pyruvate dehydrogenase [PseudoCyc] ; Glycolysis / Gluconeogenesis [KEGG] ; Citrate cycle (TCA cycle) [KEGG] ; Valine, leucine and isoleucine biosynthesis [KEGG] ; Pyruvate metabolism [KEGG] ; Butan…	Amino acid biosynthesis and metabolism ; Energy metabolism	Amino acid biosynthesis and metabolism'
	'PA5067	hisE		phosphoribosyl-ATP pyrophosphohydrolase	Histidine metabolism [PseudoCAP] ; histidine biosynthesis I [PseudoCyc] ; his+purine+pyrimidine biosynthesis [PseudoCyc] ; Histidine metabolism [KEGG] ; Metabolic pathways [KEGG]	Amino acid biosynthesis and metabolism	Amino acid biosynthesis and metabolism'
	'PA5119	glnA		glutamine synthetase	Nitrogen metabolism [PseudoCAP] ; Peptideglycan biosynthesis [PseudoCAP] ; Glutamate metabolism [PseudoCAP] ; glutamine - glutamate pathway II [PseudoCyc] ; ammonia assimilation cycle [PseudoCyc] ; Alanine, aspartate and glutamate metabolism [KEGG] ; Arginine and proline metabolism [KEGG] ; Nitrogen metabolism [KEGG] ; Metabolic pathways [KEGG] ; Two-component system [KEGG]	Amino acid biosynthesis and metabolism	Amino acid biosynthesis and metabolism'
	'PA5143	hisB		imidazoleglycerol-phosphate dehydratase	Histidine metabolism [PseudoCAP] ; histidine biosynthesis I [PseudoCyc] ; his+purine+pyrimidine biosynthesis [PseudoCyc] ; Histidine metabolism [KEGG] ; Metabolic pathways [KEGG]	Amino acid biosynthesis and metabolism	Amino acid biosynthesis and metabolism'
	'PA5429	aspA		aspartate ammonia-lyase	Nitrogen metabolism [PseudoCAP] ; Alanine and Aspartate metabolism [PseudoCAP] ; Synthesis of aspartate and asparagine; interconversion of aspartate and asparagine. [PseudoCyc] ; glutamine degradation III [PseudoCyc] ; Alanine, aspartate and glutamate metabolism [KEGG] ; Nitrogen metabolism [KEGG] ; Metabolic pathways [KEGG]	Amino acid biosynthesis and metabolism	Amino acid biosynthesis and metabolism'
	'PA2019		amrA;mexX;mexG	Resistance-Nodulation-Cell Division (RND) multidrug efflux membrane fusion protein precursor		Transport of small molecules ;Antibiotic resistance and susceptibility	Antibiotic resistance and susceptibility'
	'PA0500	bioB		biotin synthase	Biotin metabolism [PseudoCAP] ; biotin biosynthesis II [PseudoCyc] ; Biotin metabolism [KEGG] ; Metabolic pathways [KEGG]	Biosynthesis of cofactors, prosthetic groups and carriers	Biosynthesis of cofactors, prosthetic groups and carriers'
	'PA0997	pqsB		PqsB		Biosynthesis of cofactors, prosthetic groups and carriers	Biosynthesis of cofactors, prosthetic groups and carriers'
	'PA0998	pqsC		PqsC		Biosynthesis of cofactors, prosthetic groups and carriers	Biosynthesis of cofactors, prosthetic groups and carriers'
	'PA0999	pqsD	fabH1	3-oxoacyl-[acyl-carrier-protein] synthase III	Fatty acid biosynthesis (path 1) [PseudoCAP] ; Fatty acid biosynthesis [KEGG] ; Metabolic pathways [KEGG]	Biosynthesis of cofactors, prosthetic groups and carriers	Biosynthesis of cofactors, prosthetic groups and carriers'
	'PA1674	folE2		GTP cyclohydrolase I precursor	Folate biosynthesis [PseudoCAP] ; Folate biosynthesis [KEGG] ; Metabolic pathways [KEGG]	Biosynthesis of cofactors, prosthetic groups and carriers	Biosynthesis of cofactors, prosthetic groups and carriers'
	'PA3812	iscA		probable iron-binding protein IscA	Sulfur metabolism [PseudoCAP]	Biosynthesis of cofactors, prosthetic groups and carriers	Biosynthesis of cofactors, prosthetic groups and carriers'
	'PA3813	iscU		probable iron-binding protein IscU	Sulfur metabolism [PseudoCAP]	Biosynthesis of cofactors, prosthetic groups and carriers	Biosynthesis of cofactors, prosthetic groups and carriers'
	'PA4569	ispB	cel	octaprenyl-diphosphate synthase	Ubiquinone biosynthesis [PseudoCAP] ; polyisoprenoid biosynthesis [PseudoCyc] ; Terpenoid backbone biosynthesis [KEGG]	Energy metabolism ; Biosynthesis of cofactors, prosthetic groups and carriers	Biosynthesis of cofactors, prosthetic groups and carriers'
	'PA4694	ilvC		ketol-acid reductoisomerase	Valine, leucine and isoleucine biosynthesis [PseudoCAP] ; Pantothenate and CoA biosynthesis [PseudoCAP] ; leu+val+ile biosynthesis [PseudoCyc] ; isoleucine biosynthesis I [PseudoCyc] ; Valine, leucine and isoleucine biosynthesis [KEGG] ; Pantothenate and CoA biosynthesis [KEGG] ; Metabolic pathways [KEGG]	Biosynthesis of cofactors, prosthetic groups and carriers ; Amino acid biosynthesis and metabolism	Biosynthesis of cofactors, prosthetic groups and carriers'
	'PA4695	ilvH		acetolactate synthase isozyme III small subunit	Valine, leucine and isoleucine biosynthesis [PseudoCAP] ; Pantothenate and CoA biosynthesis [PseudoCAP] ; C5-Branched dibasic acid metabolism [PseudoCAP] ; Butanoate metabolism [PseudoCAP] ; leu+val+ile biosynthesis [PseudoCyc] ; isoleucine biosynthesis I [PseudoCyc] ; Valine, leucine and isoleucine biosynthesis [KEGG] ; Butanoate metabolism [KEGG] ; C5-Branched dibasic acid metabolism [KEGG] ; P…	Biosynthesis of cofactors, prosthetic groups and carriers ; Amino acid biosynthesis and metabolism	Biosynthesis of cofactors, prosthetic groups and carriers'
	'PA4696	ilvI		acetolactate synthase large subunit	Pantothenate and CoA biosynthesis [PseudoCAP] ; Valine, leucine and isoleucine biosynthesis [PseudoCAP] ; C5-Branched dibasic acid metabolism [PseudoCAP] ; Butanoate metabolism [PseudoCAP] ; leu+val+ile biosynthesis [PseudoCyc] ; isoleucine biosynthesis I [PseudoCyc] ; Valine, leucine and isoleucine biosynthesis [KEGG] ; Butanoate metabolism [KEGG] ; C5-Branched dibasic acid metabolism [KEGG] ; P…	Biosynthesis of cofactors, prosthetic groups and carriers ; Amino acid biosynthesis and metabolism	Biosynthesis of cofactors, prosthetic groups and carriers'
	'PA4730	panC		pantoate--beta-alanine ligase	Beta-Alanine metabolism [PseudoCAP] ; Pantothenate and CoA biosynthesis [PseudoCAP] ; pantothenate and coenzyme A biosynthesis [PseudoCyc] ; beta-Alanine metabolism [KEGG] ; Pantothenate and CoA biosynthesis [KEGG] ; Metabolic pathways [KEGG]	Biosynthesis of cofactors, prosthetic groups and carriers	Biosynthesis of cofactors, prosthetic groups and carriers'
	'PA0555	fda	cfxB;cbbA;fbaA	fructose-1,6-bisphosphate aldolase	Pentose phosphate cycle [PseudoCAP] ; Glycolysis / Gluconeogenesis [PseudoCAP] ; Fructose and mannose metabolism [PseudoCAP] ; Carbon fixation [PseudoCAP] ; gluconeogenesis [PseudoCyc] ; sorbitol metabolism [PseudoCyc] ; glycolysis+Entner-Doudoroff [PseudoCyc] ; anaerobic glycolysis [PseudoCyc] ; glycolysis [PseudoCyc] ; glycolysis+TCA+glyoxylate bypass [PseudoCyc] ; [PseudoCyc] ; Glycolysis / Gl…	Central intermediary metabolism ;Carbon compound catabolism	Carbon compound catabolism'
	'PA1770	ppsA		phosphoenolpyruvate synthase	Pyruvate metabolism [PseudoCAP] ; Reductive carboxylate cycle (CO2 fixation) [PseudoCAP] ; gluconeogenesis [PseudoCyc] ; glyceraldehyde 3-phosphate degradation [PseudoCyc] ; acetyl-CoA assimilation [PseudoCyc] ; Pyruvate metabolism [KEGG] ; Metabolic pathways [KEGG]	Energy metabolism ;Carbon compound catabolism ; Central intermediary metabolism	Carbon compound catabolism'
	'PA3181		edaA	2-keto-3-deoxy-6-phosphogluconate aldolase	Glyoxylate and dicarboxylate metabolism [PseudoCAP] ; Pentose and glucuronate interconversions [PseudoCAP] ; 2-dehydro-D-gluconate pyruvate degradation [PseudoCyc] ; Entner-Doudoroff pathway [PseudoCyc] ; glycolysis+Entner-Doudoroff [PseudoCyc] ; superpathway for gluconate degradation [PseudoCyc] ; Pentose phosphate pathway [KEGG] ; Pentose and glucuronate interconversions [KEGG] ; Arginine and p…	Central intermediary metabolism ;Carbon compound catabolism	Carbon compound catabolism'
	'PA3183	zwf		glucose-6-phosphate 1-dehydrogenase	Glutathione metabolism [PseudoCAP] ; Pentose phosphate cycle [PseudoCAP] ; Entner-Doudoroff pathway [PseudoCyc] ; glycolysis+Entner-Doudoroff [PseudoCyc] ; oxidative branch of the pentose phosphate pathway [PseudoCyc] ; pentose phosphate pathway [PseudoCyc] ; superpathway for gluconate degradation [PseudoCyc] ; Pentose phosphate pathway [KEGG] ; Glutathione metabolism [KEGG] ; Metabolic pathways …	Energy metabolism ;Carbon compound catabolism	Carbon compound catabolism'
	'PA4670	prs	prsA	ribose-phosphate pyrophosphokinase	Pentose phosphate cycle [PseudoCAP] ; Purine metabolism [PseudoCAP] ; his+purine+pyrimidine biosynthesis [PseudoCyc] ; Pentose phosphate pathway [KEGG] ; Purine metabolism [KEGG] ; Metabolic pathways [KEGG]	Carbon compound catabolism ; Nucleotide biosynthesis and metabolism	Carbon compound catabolism'
	'PA5016	aceF	aceB	dihydrolipoamide acetyltransferase	Pyruvate metabolism [PseudoCAP] ; Glycolysis / Gluconeogenesis [PseudoCAP] ; lactate oxidation [PseudoCyc] ; pyruvate dehydrogenase [PseudoCyc] ; pyruvate metabolism [PseudoCyc] ; glycolysis+TCA+glyoxylate bypass [PseudoCyc] ; anaerobic respiration [PseudoCyc] ; Glycolysis / Gluconeogenesis [KEGG] ; Citrate cycle (TCA cycle) [KEGG] ; Pyruvate metabolism [KEGG] ; Metabolic pathways [KEGG]	Carbon compound catabolism ; Energy metabolism	Carbon compound catabolism'
	'PA5110	fbp	cfxF;cbbF	fructose-1,6-bisphosphatase	Pentose phosphate cycle [PseudoCAP] ; Glycolysis / Gluconeogenesis [PseudoCAP] ; Fructose and mannose metabolism [PseudoCAP] ; Carbon fixation [PseudoCAP] ; gluconeogenesis [PseudoCyc] ; Glycolysis / Gluconeogenesis [KEGG] ; Pentose phosphate pathway [KEGG] ; Fructose and mannose metabolism [KEGG] ; Metabolic pathways [KEGG]	Central intermediary metabolism ;Carbon compound catabolism	Carbon compound catabolism'
	'PA5131	pgm	yibO	phosphoglycerate mutase	Glycolysis / Gluconeogenesis [PseudoCAP] ; gluconeogenesis [PseudoCyc] ; aerobic glycerol degradation I [PseudoCyc] ; serine-isocitrate lyase pathway [PseudoCyc] ; 2-dehydro-D-gluconate pyruvate degradation [PseudoCyc] ; sorbitol metabolism [PseudoCyc] ; glycolysis+Entner-Doudoroff [PseudoCyc] ; heterofermentative lactate fermentation [PseudoCyc] ; anaerobic glycolysis [PseudoCyc] ; glycolysis [P…	Carbon compound catabolism	Carbon compound catabolism'
	'PA5351	rubA1		Rubredoxin 1	aliphatic compound catabolism [PseudoCAP] ; Other [PseudoCAP]	Carbon compound catabolism	Carbon compound catabolism'
	'PA1800	tig		trigger factor		Cell division ; Chaperones & heatshock proteins	Cell division'
	'PA3244	minD		cell division inhibitor MinD		Cell division	Cell division'
	'PA4481	mreB	rodY;envB	rod shape-determining protein MreB		Cell wall / LPS / capsule ; Cell division	Cell division'
	'PA5563	soj		chromosome partitioning protein Soj		Cell division	Cell division'
	'PA5564	gidB		glucose inhibited division protein B		Cell division	Cell division'
	'PA5565	gidA		glucose-inhibited division protein A		Cell division	Cell division'
	'PA3644	lpxA		UDP-N-acetylglucosamine acyltransferase	Lipopolysaccharide biosynthesis [PseudoCAP] ; KDO2-lipid A biosynthesis [PseudoCyc] ; lipid-A-precursor biosynthesis [PseudoCyc] ; KDO2-lipid A and peptidoglycan biosynthesis [PseudoCyc] ; peptidoglycan and lipid A precursor biosynthesis [PseudoCyc] ; Lipopolysaccharide biosynthesis [KEGG] ; Metabolic pathways [KEGG]	Cell wall / LPS / capsule	Cell wall / LPS / capsule'
	'PA3666	dapD		tetrahydrodipicolinate succinylase	lysine, threonine and methionine biosynthesis [PseudoCyc] ; lysine and diaminopimelate biosynthesis [PseudoCyc] ; Lysine biosynthesis [KEGG] ; Metabolic pathways [KEGG]	Cell wall / LPS / capsule	Cell wall / LPS / capsule'
	'PA4406	lpxC	asmB;envA	UDP-3-O-acyl-N-acetylglucosamine deacetylase	KDO2-lipid A biosynthesis [PseudoCyc] ; lipid-A-precursor biosynthesis [PseudoCyc] ; KDO2-lipid A and peptidoglycan biosynthesis [PseudoCyc] ; peptidoglycan and lipid A precursor biosynthesis [PseudoCyc] ; Lipopolysaccharide biosynthesis [KEGG] ; Metabolic pathways [KEGG]	Cell wall / LPS / capsule	Cell wall / LPS / capsule'
	'PA4545	comL	ypiY	competence protein ComL		Cell wall / LPS / capsule	Cell wall / LPS / capsule'
	'PA4668		lolB	probable lipoprotein localization protein LolB		Cell wall / LPS / capsule	Cell wall / LPS / capsule'
	'PA4749	glmM	mrsA;yhbF	phosphoglucosamine mutase	O-antigen biosynthesis [PseudoCyc] ; UDP-N-acetylglucosamine biosynthesis [PseudoCyc] ; dissimilation of N-acetylglucosamine, N-acetylmannosamine and N-acetylneuraminic acid [PseudoCyc] ; KDO2-lipid A and peptidoglycan biosynthesis [PseudoCyc] ; peptidoglycan and lipid A precursor biosynthesis [PseudoCyc] ; Amino sugar and nucleotide sugar metabolism [KEGG] ; Metabolic pathways [KEGG]	Cell wall / LPS / capsule	Cell wall / LPS / capsule'
	'PA5276	lppL		Lipopeptide LppL precursor		Cell wall / LPS / capsule	Cell wall / LPS / capsule'
	'PA0654	speD		S-adenosylmethionine decarboxylase proenzyme	polyamine biosynthesis [PseudoCyc] ; Cysteine and methionine metabolism [KEGG] ; Arginine and proline metabolism [KEGG] ; Metabolic pathways [KEGG]	Central intermediary metabolism	Central intermediary metabolism'
	'PA2023	galU	gtaB;hasC	UTP--glucose-1-phosphate uridylyltransferase	Starch and sucrose metabolism [PseudoCAP] ; Pentose and glucuronate interconversions [PseudoCAP] ; Galactose metabolism [PseudoCAP] ; Nucleotide sugars metabolism [PseudoCAP] ; galactose metabolism [PseudoCyc] ; UDP-glucose conversion [PseudoCyc] ; colanic acid building blocks biosynthesis [PseudoCyc] ; glucose 1-phosphate metabolism [PseudoCyc] ; Pentose and glucuronate interconversions [KEGG] ;…	Central intermediary metabolism	Central intermediary metabolism'
	'PA3182	pgl		6-phosphogluconolactonase	Pentose phosphate pathway [KEGG] ; Metabolic pathways [KEGG]	Central intermediary metabolism	Central intermediary metabolism'
	'PA3524	gloA1		lactoylglutathione lyase	Pyruvate metabolism [PseudoCAP] ; methylglyoxal degradation [PseudoCyc] ; Pyruvate metabolism [KEGG]	Central intermediary metabolism	Central intermediary metabolism'
	'PA4031	ppa	ipyR	inorganic pyrophosphatase	UDP-glucose conversion [PseudoCyc] ; Oxidative phosphorylation [KEGG]	Central intermediary metabolism	Central intermediary metabolism'
	'PA4640	mqoB		malate:quinone oxidoreductase	Pyruvate metabolism [PseudoCAP] ; Citrate cycle (TCA cycle) [PseudoCAP] ; glycolysis+TCA+glyoxylate bypass [PseudoCyc] ; TCA cycle -- aerobic respiration [PseudoCyc] ; glyoxylate bypass+TCA [PseudoCyc] ; Pyruvate metabolism [KEGG]	Central intermediary metabolism ; Energy metabolism	Central intermediary metabolism'
	'PA4748	tpiA	tpi	triosephosphate isomerase	Glycolysis / Gluconeogenesis [PseudoCAP] ; Glycerolipid metabolism [PseudoCAP] ; Fructose and mannose metabolism [PseudoCAP] ; Carbon fixation [PseudoCAP] ; aerobic glycerol degradation I [PseudoCyc] ; sorbitol metabolism [PseudoCyc] ; glycolysis+Entner-Doudoroff [PseudoCyc] ; anaerobic glycolysis [PseudoCyc] ; glycolysis [PseudoCyc] ; glycolysis+TCA+glyoxylate bypass [PseudoCyc] ; [PseudoCyc] ; …	Central intermediary metabolism ; Energy metabolism	Central intermediary metabolism'
	'PA5046			malic enzyme	Pyruvate metabolism [PseudoCAP] ; Pyruvate metabolism [KEGG] ; Metabolic pathways [KEGG]	Central intermediary metabolism	Central intermediary metabolism'
	'PA1801	clpP		ClpP		Chaperones & heatshock proteins ; Cell wall / LPS / capsule	Chaperones & heatshock proteins'
	'PA3811	hscB		heat shock protein HscB		Chaperones & heatshock proteins	Chaperones & heatshock proteins'
	'PA4385	groEL	mopA	GroEL protein	RNA degradation [KEGG]	Chaperones & heatshock proteins	Chaperones & heatshock proteins'
	'PA4386	groES	mopB	GroES protein		Chaperones & heatshock proteins	Chaperones & heatshock proteins'
	'PA4761	dnaK		DnaK protein	RNA degradation [KEGG]	DNA replication, recombination, modification and repair ; Adaptation, Protection ; Chaperones & heatshock proteins	Chaperones & heatshock proteins'
	'PA4762	grpE		heat shock protein GrpE		DNA replication, recombination, modification and repair ; Chaperones & heatshock proteins	Chaperones & heatshock proteins'
	'PA5053	hslV		heat shock protein HslV		Chaperones & heatshock proteins	Chaperones & heatshock proteins'
	'PA0001	dnaA		chromosomal replication initiator protein DnaA		DNA replication, recombination, modification and repair	DNA replication, recombination, modification and repair'
	'PA0002	dnaN		DNA polymerase III, beta chain	Pyrimidine metabolism [PseudoCAP] ; Purine metabolism [PseudoCAP] ; Purine metabolism [KEGG] ; Pyrimidine metabolism [KEGG] ; Metabolic pathways [KEGG] ; DNA replication [KEGG] ; Mismatch repair [KEGG] ; Homologous recombination [KEGG]	DNA replication, recombination, modification and repair	DNA replication, recombination, modification and repair'
	'PA0004	gyrB		DNA gyrase subunit B		DNA replication, recombination, modification and repair	DNA replication, recombination, modification and repair'
	'PA0966	ruvA		Holliday junction DNA helicase RuvA	Homologous recombination [KEGG]	DNA replication, recombination, modification and repair	DNA replication, recombination, modification and repair'
	'PA1532	dnaX		DNA polymerase subunits gamma and tau	Purine metabolism [KEGG] ; Pyrimidine metabolism [KEGG] ; Metabolic pathways [KEGG] ; DNA replication [KEGG] ; Mismatch repair [KEGG] ; Homologous recombination [KEGG]	DNA replication, recombination, modification and repair	DNA replication, recombination, modification and repair'
	'PA3168	gyrA		DNA gyrase subunit A		DNA replication, recombination, modification and repair	DNA replication, recombination, modification and repair'
	'PA3745	rpsP		30S ribosomal protein S16	Ribosome [KEGG]	DNA replication, recombination, modification and repair ;Translation, post-translational modification, degradation	DNA replication, recombination, modification and repair'
	'PA3832	holC		DNA polymerase III, chi subunit	Purine metabolism [KEGG] ; Pyrimidine metabolism [KEGG] ; Metabolic pathways [KEGG] ; DNA replication [KEGG] ; Mismatch repair [KEGG] ; Homologous recombination [KEGG]	DNA replication, recombination, modification and repair	DNA replication, recombination, modification and repair'
	'PA3940			probable DNA binding protein		DNA replication, recombination, modification and repair	DNA replication, recombination, modification and repair'
	'PA4232	ssb		single-stranded DNA-binding protein	DNA replication [KEGG] ; Mismatch repair [KEGG] ; Homologous recombination [KEGG]	DNA replication, recombination, modification and repair	DNA replication, recombination, modification and repair'
	'PA4234	uvrA		excinuclease ABC subunit A	Nucleotide excision repair [KEGG]	DNA replication, recombination, modification and repair	DNA replication, recombination, modification and repair'
	'PA0548	tktA		transketolase	Pentose phosphate cycle [PseudoCAP] ; Carbon fixation [PseudoCAP] ; Pentose phosphate pathway [KEGG] ; Metabolic pathways [KEGG]	Energy metabolism	Energy metabolism'
	'PA1552	ccoP1		Cytochrome c oxidase, cbb3-type, CcoP subunit	Oxidative phosphorylation [KEGG] ; Metabolic pathways [KEGG]	Energy metabolism ; Energy metabolism	Energy metabolism'
	'PA1553	ccoO1	fixO;ccoO	Cytochrome c oxidase, cbb3-type, CcoO subunit	Oxidative phosphorylation [KEGG] ; Metabolic pathways [KEGG]	Energy metabolism ; Energy metabolism	Energy metabolism'
	'PA1554	ccoN1	ccoN;fixN;cytN	Cytochrome c oxidase, cbb3-type, CcoN subunit	Oxidative phosphorylation [KEGG] ; Metabolic pathways [KEGG]	Energy metabolism ; Energy metabolism	Energy metabolism'
	'PA1580	gltA	cisY	citrate synthase	Glyoxylate and dicarboxylate metabolism [PseudoCAP] ; Citrate cycle (TCA cycle) [PseudoCAP] ; serine-isocitrate lyase pathway [PseudoCyc] ; glycolysis+TCA+glyoxylate bypass [PseudoCyc] ; acetyl-CoA assimilation [PseudoCyc] ; anaerobic respiration [PseudoCyc] ; glyoxylate cycle [PseudoCyc] ; TCA cycle -- aerobic respiration [PseudoCyc] ; glyoxylate bypass+TCA [PseudoCyc] ; Citrate cycle (TCA cycle…	Energy metabolism	Energy metabolism'
	'PA1581	sdhC	cybA	succinate dehydrogenase (C subunit)	Oxidative phosphorylation [PseudoCAP] ; Citrate cycle (TCA cycle) [PseudoCAP] ; glycolysis+TCA+glyoxylate bypass [PseudoCyc] ; TCA cycle -- aerobic respiration [PseudoCyc] ; glyoxylate bypass+TCA [PseudoCyc] ; Citrate cycle (TCA cycle) [KEGG] ; Oxidative phosphorylation [KEGG] ; Benzoate degradation via CoA ligation [KEGG] ; Butanoate metabolism [KEGG] ; Metabolic pathways [KEGG]	Energy metabolism	Energy metabolism'
	'PA1582	sdhD		succinate dehydrogenase (D subunit)	Oxidative phosphorylation [PseudoCAP] ; Citrate cycle (TCA cycle) [PseudoCAP] ; glycolysis+TCA+glyoxylate bypass [PseudoCyc] ; TCA cycle -- aerobic respiration [PseudoCyc] ; glyoxylate bypass+TCA [PseudoCyc] ; Citrate cycle (TCA cycle) [KEGG] ; Oxidative phosphorylation [KEGG] ; Benzoate degradation via CoA ligation [KEGG] ; Butanoate metabolism [KEGG] ; Metabolic pathways [KEGG]	Energy metabolism	Energy metabolism'
	'PA1583	sdhA		succinate dehydrogenase (A subunit)	glycolysis+TCA+glyoxylate bypass [PseudoCyc] ; TCA cycle -- aerobic respiration [PseudoCyc] ; glyoxylate bypass+TCA [PseudoCyc] ; Citrate cycle (TCA cycle) [KEGG] ; Oxidative phosphorylation [KEGG] ; Benzoate degradation via CoA ligation [KEGG] ; Butanoate metabolism [KEGG] ; Metabolic pathways [KEGG]	Energy metabolism	Energy metabolism'
	'PA1584	sdhB		succinate dehydrogenase (B subunit)	Citrate cycle (TCA cycle) [PseudoCAP] ; Oxidative phosphorylation [PseudoCAP] ; glycolysis+TCA+glyoxylate bypass [PseudoCyc] ; TCA cycle -- aerobic respiration [PseudoCyc] ; glyoxylate bypass+TCA [PseudoCyc] ; Citrate cycle (TCA cycle) [KEGG] ; Oxidative phosphorylation [KEGG] ; Benzoate degradation via CoA ligation [KEGG] ; Butanoate metabolism [KEGG] ; Metabolic pathways [KEGG]	Energy metabolism	Energy metabolism'
	'PA1586	sucB		dihydrolipoamide succinyltransferase (E2 subunit)	Lysine degradation [PseudoCAP] ; Citrate cycle (TCA cycle) [PseudoCAP] ; glutamate degradation III [PseudoCyc] ; glycolysis+TCA+glyoxylate bypass [PseudoCyc] ; TCA cycle -- aerobic respiration [PseudoCyc] ; glyoxylate bypass+TCA [PseudoCyc] ; Citrate cycle (TCA cycle) [KEGG] ; Lysine degradation [KEGG] ; Metabolic pathways [KEGG]	Energy metabolism	Energy metabolism'
	'PA1589	sucD		succinyl-CoA synthetase alpha chain	C5-Branched dibasic acid metabolism [PseudoCAP] ; Citrate cycle (TCA cycle) [PseudoCAP] ; glutamate degradation III [PseudoCyc] ; glycolysis+TCA+glyoxylate bypass [PseudoCyc] ; acetyl-CoA assimilation [PseudoCyc] ; TCA cycle -- aerobic respiration [PseudoCyc] ; glyoxylate bypass+TCA [PseudoCyc] ; Citrate cycle (TCA cycle) [KEGG] ; Propanoate metabolism [KEGG] ; C5-Branched dibasic acid metabolism…	Energy metabolism	Energy metabolism'
	'PA1787	acnB		aconitate hydratase 2	Reductive carboxylate cycle (CO2 fixation) [PseudoCAP] ; Glyoxylate and dicarboxylate metabolism [PseudoCAP] ; Citrate cycle (TCA cycle) [PseudoCAP] ; serine-isocitrate lyase pathway [PseudoCyc] ; glycolysis+TCA+glyoxylate bypass [PseudoCyc] ; acetyl-CoA assimilation [PseudoCyc] ; anaerobic respiration [PseudoCyc] ; glyoxylate cycle [PseudoCyc] ; TCA cycle -- aerobic respiration [PseudoCyc] ; gly…	Energy metabolism	Energy metabolism'
	'PA2624	idh		isocitrate dehydrogenase	glycolysis+TCA+glyoxylate bypass [PseudoCyc] ; anaerobic respiration [PseudoCyc] ; TCA cycle -- aerobic respiration [PseudoCyc] ; glyoxylate bypass+TCA [PseudoCyc] ; Citrate cycle (TCA cycle) [KEGG] ; Glutathione metabolism [KEGG] ; Metabolic pathways [KEGG]	Energy metabolism	Energy metabolism'
	'PA2638	nuoB		NADH dehydrogenase I chain B	Oxidative phosphorylation [PseudoCAP] ; Oxidative phosphorylation [KEGG] ; Metabolic pathways [KEGG]	Energy metabolism	Energy metabolism'
	'PA2639	nuoD		NADH dehydrogenase I chain C,D	Oxidative phosphorylation [PseudoCAP] ; Oxidative phosphorylation [KEGG] ; Metabolic pathways [KEGG]	Energy metabolism	Energy metabolism'
	'PA2640	nuoE		NADH dehydrogenase I chain E	Oxidative phosphorylation [PseudoCAP] ; Oxidative phosphorylation [KEGG] ; Metabolic pathways [KEGG]	Energy metabolism	Energy metabolism'
	'PA2641	nuoF		NADH dehydrogenase I chain F	Oxidative phosphorylation [PseudoCAP] ; Oxidative phosphorylation [KEGG] ; Metabolic pathways [KEGG]	Energy metabolism	Energy metabolism'
	'PA2642	nuoG		NADH dehydrogenase I chain G	Oxidative phosphorylation [PseudoCAP] ; Oxidative phosphorylation [KEGG] ; Metabolic pathways [KEGG]	Energy metabolism	Energy metabolism'
	'PA2643	nuoH		NADH dehydrogenase I chain H	Oxidative phosphorylation [PseudoCAP] ; Oxidative phosphorylation [KEGG] ; Metabolic pathways [KEGG]	Energy metabolism	Energy metabolism'
	'PA2644	nuoI		NADH Dehydrogenase I chain I	Oxidative phosphorylation [PseudoCAP] ; Oxidative phosphorylation [KEGG] ; Metabolic pathways [KEGG]	Energy metabolism	Energy metabolism'
	'PA2645	nuoJ		NADH dehydrogenase I chain J	Oxidative phosphorylation [PseudoCAP] ; Oxidative phosphorylation [KEGG] ; Metabolic pathways [KEGG]	Energy metabolism	Energy metabolism'
	'PA2646	nuoK		NADH dehydrogenase I chain K	Oxidative phosphorylation [PseudoCAP] ; Oxidative phosphorylation [KEGG] ; Metabolic pathways [KEGG]	Energy metabolism	Energy metabolism'
	'PA2647	nuoL		NADH dehydrogenase I chain L	Oxidative phosphorylation [PseudoCAP] ; Oxidative phosphorylation [KEGG] ; Metabolic pathways [KEGG]	Energy metabolism	Energy metabolism'
	'PA2648	nuoM		NADH dehydrogenase I chain M	Oxidative phosphorylation [PseudoCAP] ; Oxidative phosphorylation [KEGG] ; Metabolic pathways [KEGG]	Energy metabolism	Energy metabolism'
	'PA2649	nuoN		NADH dehydrogenase I chain N	Oxidative phosphorylation [KEGG] ; Metabolic pathways [KEGG]	Energy metabolism	Energy metabolism'
	'PA2999	nqrA		Na+-translocating NADH:ubiquinone oxidoreductase subunit Nrq1		Energy metabolism	Energy metabolism'
	'PA3621	fdxA		ferredoxin I		Energy metabolism	Energy metabolism'
	'PA4333		fumA	probable fumarase	Reductive carboxylate cycle (CO2 fixation) [PseudoCAP] ; Citrate cycle (TCA cycle) [PseudoCAP] ; phenylalanine degradation I [PseudoCyc] ; fermentation [PseudoCyc] ; glycolysis+TCA+glyoxylate bypass [PseudoCyc] ; acetyl-CoA assimilation [PseudoCyc] ; anaerobic respiration [PseudoCyc] ; TCA cycle -- aerobic respiration [PseudoCyc] ; glyoxylate bypass+TCA [PseudoCyc] ; Citrate cycle (TCA cycle) [KE…	Energy metabolism	Energy metabolism'
	'PA4429			probable cytochrome c1 precursor	Oxidative phosphorylation [KEGG] ; Metabolic pathways [KEGG]	Energy metabolism	Energy metabolism'
	'PA4430			probable cytochrome b	Oxidative phosphorylation [KEGG] ; Metabolic pathways [KEGG]	Energy metabolism	Energy metabolism'
	'PA5491			probable cytochrome		Energy metabolism	Energy metabolism'
	'PA5553	atpC	papG;uncC	ATP synthase epsilon chain	Oxidative phosphorylation [PseudoCAP] ; Oxidative phosphorylation [KEGG] ; Metabolic pathways [KEGG]	Energy metabolism	Energy metabolism'
	'PA5554	atpD	papB;uncD	ATP synthase beta chain	Oxidative phosphorylation [PseudoCAP] ; Oxidative phosphorylation [KEGG] ; Metabolic pathways [KEGG]	Energy metabolism	Energy metabolism'
	'PA5555	atpG	papC;uncG	ATP synthase gamma chain	Oxidative phosphorylation [PseudoCAP] ; Oxidative phosphorylation [KEGG] ; Metabolic pathways [KEGG]	Energy metabolism	Energy metabolism'
	'PA5556	atpA	papA;uncA	ATP synthase alpha chain	Oxidative phosphorylation [PseudoCAP] ; Oxidative phosphorylation [KEGG] ; Metabolic pathways [KEGG]	Energy metabolism	Energy metabolism'
	'PA5557	atpH	papE;uncH	ATP synthase delta chain	Oxidative phosphorylation [PseudoCAP] ; Oxidative phosphorylation [KEGG] ; Metabolic pathways [KEGG]	Energy metabolism	Energy metabolism'
	'PA5558	atpF	papF;uncF	ATP synthase B chain	Oxidative phosphorylation [PseudoCAP] ; Oxidative phosphorylation [KEGG] ; Metabolic pathways [KEGG]	Energy metabolism	Energy metabolism'
	'PA5559	atpE	papH;uncE	atp synthase C chain	Oxidative phosphorylation [PseudoCAP] ; Oxidative phosphorylation [KEGG] ; Metabolic pathways [KEGG]	Energy metabolism	Energy metabolism'
	'PA5560	atpB	papD;uncB	ATP synthase A chain	Oxidative phosphorylation [PseudoCAP] ; Oxidative phosphorylation [KEGG] ; Metabolic pathways [KEGG]	Energy metabolism	Energy metabolism'
	'PA1609	fabB		beta-ketoacyl-ACP synthase I	Fatty acid biosynthesis (path 1) [PseudoCAP] ; fatty acid elongation -- saturated [PseudoCyc] ; Fatty acid biosynthesis [KEGG] ; Metabolic pathways [KEGG]	Fatty acid and phospholipid metabolism	Fatty acid and phospholipid metabolism'
	'PA1610	fabA		beta-hydroxydecanoyl-ACP dehydrase	Fatty acid biosynthesis (path 1) [PseudoCAP] ; fatty acid elongation -- saturated [PseudoCyc] ; Fatty acid biosynthesis [KEGG] ; Metabolic pathways [KEGG]	Fatty acid and phospholipid metabolism	Fatty acid and phospholipid metabolism'
	'PA2965	fabF1		beta-ketoacyl-acyl carrier protein synthase II	fatty acid biosynthesis -- initial steps [PseudoCyc] ; Fatty acid biosynthesis [KEGG] ; Metabolic pathways [KEGG]	Fatty acid and phospholipid metabolism	Fatty acid and phospholipid metabolism'
	'PA2966	acpP		acyl carrier protein		Fatty acid and phospholipid metabolism	Fatty acid and phospholipid metabolism'
	'PA2967	fabG		3-oxoacyl-[acyl-carrier-protein] reductase	Fatty acid biosynthesis [KEGG] ; Biosynthesis of unsaturated fatty acids [KEGG] ; Metabolic pathways [KEGG]	Fatty acid and phospholipid metabolism	Fatty acid and phospholipid metabolism'
	'PA2968	fabD		malonyl-CoA-[acyl-carrier-protein] transacylase	Fatty acid biosynthesis [KEGG] ; Metabolic pathways [KEGG]	Fatty acid and phospholipid metabolism	Fatty acid and phospholipid metabolism'
	'PA3112	accD	dedB	acetyl-CoA carboxylase beta subunit	Pyruvate metabolism [PseudoCAP] ; Propanoate metabolism [PseudoCAP] ; Fatty acid biosynthesis (path 1) [PseudoCAP] ; fatty acid biosynthesis -- initial steps [PseudoCyc] ; Fatty acid biosynthesis [KEGG] ; Pyruvate metabolism [KEGG] ; Propanoate metabolism [KEGG] ; Metabolic pathways [KEGG]	Fatty acid and phospholipid metabolism	Fatty acid and phospholipid metabolism'
	'PA3639	accA		acetyl-coenzyme A carboxylase carboxyl transferase (alpha subunit)	Pyruvate metabolism [PseudoCAP] ; Propanoate metabolism [PseudoCAP] ; Fatty acid biosynthesis (path 1) [PseudoCAP] ; Fatty acid biosynthesis [KEGG] ; Pyruvate metabolism [KEGG] ; Propanoate metabolism [KEGG]	Fatty acid and phospholipid metabolism	Fatty acid and phospholipid metabolism'
	'PA3645	fabZ	sefA	(3R)-hydroxymyristoyl-[acyl carrier protein] dehydratase	Lipopolysaccharide biosynthesis [PseudoCAP] ; Fatty acid biosynthesis [KEGG] ; Metabolic pathways [KEGG]	Cell wall / LPS / capsule ; Fatty acid and phospholipid metabolism	Fatty acid and phospholipid metabolism'
	'PA4847	accB	fabE	biotin carboxyl carrier protein (BCCP)	Pyruvate metabolism [PseudoCAP] ; Propanoate metabolism [PseudoCAP] ; Fatty acid biosynthesis (path 1) [PseudoCAP] ; Fatty acid biosynthesis [KEGG] ; Pyruvate metabolism [KEGG] ; Propanoate metabolism [KEGG]	Fatty acid and phospholipid metabolism	Fatty acid and phospholipid metabolism'
	'PA4848	accC		biotin carboxylase	Fatty acid biosynthesis (path 1) [PseudoCAP] ; fatty acid biosynthesis -- initial steps [PseudoCyc] ; Fatty acid biosynthesis [KEGG] ; Pyruvate metabolism [KEGG] ; Propanoate metabolism [KEGG] ; Metabolic pathways [KEGG]	Fatty acid and phospholipid metabolism	Fatty acid and phospholipid metabolism'
	'PA5174			probable beta-ketoacyl synthase		Fatty acid and phospholipid metabolism	Fatty acid and phospholipid metabolism'
	'PA0578			conserved hypothetical protein		Hypothetical, unclassified, unknown	Hypothetical, unclassified, unknown'
	'PA0591		apaG	conserved hypothetical protein		Hypothetical, unclassified, unknown	Hypothetical, unclassified, unknown'
	'PA0856			hypothetical protein		Hypothetical, unclassified, unknown	Hypothetical, unclassified, unknown'
	'PA0943			hypothetical protein		Hypothetical, unclassified, unknown	Hypothetical, unclassified, unknown'
	'PA0964	pmpR	yebC	pqsR-mediated PQS regulator, PmpR		Hypothetical, unclassified, unknown	Hypothetical, unclassified, unknown'
	'PA0968		ybgC	conserved hypothetical protein	Ubiquinone and other terpenoid-quinone biosynthesis [KEGG] ; 2,4-Dichlorobenzoate degradation [KEGG] ; Metabolic pathways [KEGG]	Hypothetical, unclassified, unknown	Hypothetical, unclassified, unknown'
	'PA0974			conserved hypothetical protein		Hypothetical, unclassified, unknown	Hypothetical, unclassified, unknown'
	'PA1009			hypothetical protein		Hypothetical, unclassified, unknown	Hypothetical, unclassified, unknown'
	'PA1095		fliS	hypothetical protein	Flagellar assembly [KEGG]	Hypothetical, unclassified, unknown	Hypothetical, unclassified, unknown'
	'PA1192		ydaO	conserved hypothetical protein		Hypothetical, unclassified, unknown	Hypothetical, unclassified, unknown'
	'PA1471			hypothetical protein		Hypothetical, unclassified, unknown	Hypothetical, unclassified, unknown'
	'PA1533			conserved hypothetical protein		Hypothetical, unclassified, unknown	Hypothetical, unclassified, unknown'
	'PA1559			hypothetical protein		Hypothetical, unclassified, unknown	Hypothetical, unclassified, unknown'
	'PA1560			hypothetical protein		Hypothetical, unclassified, unknown	Hypothetical, unclassified, unknown'
	'PA1574		yaiE	conserved hypothetical protein		Hypothetical, unclassified, unknown	Hypothetical, unclassified, unknown'
	'PA1768			hypothetical protein		Hypothetical, unclassified, unknown	Hypothetical, unclassified, unknown'
	'PA1774	crfX		CrfX protein		Hypothetical, unclassified, unknown	Hypothetical, unclassified, unknown'
	'PA1792		ybbF	conserved hypothetical protein	Lipopolysaccharide biosynthesis [KEGG] ; Metabolic pathways [KEGG]	Hypothetical, unclassified, unknown	Hypothetical, unclassified, unknown'
	'PA1852			hypothetical protein		Hypothetical, unclassified, unknown	Hypothetical, unclassified, unknown'
	'PA2453			hypothetical protein		Hypothetical, unclassified, unknown	Hypothetical, unclassified, unknown'
	'PA2575			hypothetical protein		Hypothetical, unclassified, unknown	Hypothetical, unclassified, unknown'
	'PA2607			conserved hypothetical protein		Hypothetical, unclassified, unknown	Hypothetical, unclassified, unknown'
	'PA2659			hypothetical protein		Hypothetical, unclassified, unknown	Hypothetical, unclassified, unknown'
	'PA2800		vacJ	conserved hypothetical protein		Hypothetical, unclassified, unknown	Hypothetical, unclassified, unknown'
	'PA2950			hypothetical protein		Hypothetical, unclassified, unknown	Hypothetical, unclassified, unknown'
	'PA2971		yceD	conserved hypothetical protein		Hypothetical, unclassified, unknown	Hypothetical, unclassified, unknown'
	'PA2980		ycaR	conserved hypothetical protein		Hypothetical, unclassified, unknown	Hypothetical, unclassified, unknown'
	'PA3229			hypothetical protein		Hypothetical, unclassified, unknown	Hypothetical, unclassified, unknown'
	'PA3263		yaiD	conserved hypothetical protein		Hypothetical, unclassified, unknown	Hypothetical, unclassified, unknown'
	'PA3286			hypothetical protein	Fatty acid biosynthesis [KEGG] ; Metabolic pathways [KEGG]	Hypothetical, unclassified, unknown	Hypothetical, unclassified, unknown'
	'PA3440			conserved hypothetical protein		Hypothetical, unclassified, unknown	Hypothetical, unclassified, unknown'
	'PA3533		ydhD	conserved hypothetical protein		Hypothetical, unclassified, unknown	Hypothetical, unclassified, unknown'
	'PA3611			hypothetical protein		Hypothetical, unclassified, unknown	Hypothetical, unclassified, unknown'
	'PA3801		yfgM	conserved hypothetical protein		Hypothetical, unclassified, unknown	Hypothetical, unclassified, unknown'
	'PA3806		yfgB	conserved hypothetical protein		Hypothetical, unclassified, unknown	Hypothetical, unclassified, unknown'
	'PA3822		yajC	conserved hypothetical protein	Protein export [KEGG] ; Bacterial secretion system [KEGG]	Hypothetical, unclassified, unknown	Hypothetical, unclassified, unknown'
	'PA3833			hypothetical protein		Hypothetical, unclassified, unknown	Hypothetical, unclassified, unknown'
	'PA4441			hypothetical protein		Hypothetical, unclassified, unknown	Hypothetical, unclassified, unknown'
	'PA4451		yrbA	conserved hypothetical protein		Hypothetical, unclassified, unknown	Hypothetical, unclassified, unknown'
	'PA4465		yhbJ	conserved hypothetical protein		Hypothetical, unclassified, unknown	Hypothetical, unclassified, unknown'
	'PA4530			conserved hypothetical protein		Hypothetical, unclassified, unknown	Hypothetical, unclassified, unknown'
	'PA4642			hypothetical protein		Hypothetical, unclassified, unknown	Hypothetical, unclassified, unknown'
	'PA4667			hypothetical protein		Hypothetical, unclassified, unknown	Hypothetical, unclassified, unknown'
	'PA4673		ychF	conserved hypothetical protein		Hypothetical, unclassified, unknown	Hypothetical, unclassified, unknown'
	'PA4685			hypothetical protein		Hypothetical, unclassified, unknown	Hypothetical, unclassified, unknown'
	'PA4697			hypothetical protein		Hypothetical, unclassified, unknown	Hypothetical, unclassified, unknown'
	'PA4698		yqcC	hypothetical protein		Hypothetical, unclassified, unknown	Hypothetical, unclassified, unknown'
	'PA4753		yhbY	conserved hypothetical protein		Hypothetical, unclassified, unknown	Hypothetical, unclassified, unknown'
	'PA5130		yibN	conserved hypothetical protein		Hypothetical, unclassified, unknown	Hypothetical, unclassified, unknown'
	'PA5148		yggX	conserved hypothetical protein		Hypothetical, unclassified, unknown	Hypothetical, unclassified, unknown'
	'PA5285			hypothetical protein		Hypothetical, unclassified, unknown	Hypothetical, unclassified, unknown'
	'PA5286		yjbQ	conserved hypothetical protein		Hypothetical, unclassified, unknown	Hypothetical, unclassified, unknown'
	'PA5339			conserved hypothetical protein		Hypothetical, unclassified, unknown	Hypothetical, unclassified, unknown'
	'PA5414			hypothetical protein		Hypothetical, unclassified, unknown	Hypothetical, unclassified, unknown'
	'PA5446			hypothetical protein		Hypothetical, unclassified, unknown	Hypothetical, unclassified, unknown'
	'PA5461			hypothetical protein		Hypothetical, unclassified, unknown	Hypothetical, unclassified, unknown'
	'PA5462			hypothetical protein		Hypothetical, unclassified, unknown	Hypothetical, unclassified, unknown'
	'PA0661			conserved hypothetical protein		Membrane proteins	Membrane proteins'
	'PA0833			hypothetical protein		Membrane proteins	Membrane proteins'
	'PA1767			hypothetical protein		Membrane proteins	Membrane proteins'
	'PA3201		yciB	conserved hypothetical protein		Membrane proteins	Membrane proteins'
	'PA3828		yjgP	conserved hypothetical protein	ABC transporters [KEGG]	Membrane proteins	Membrane proteins'
	'PA3966			hypothetical protein		Membrane proteins	Membrane proteins'
	'PA4933			hypothetical protein		Membrane proteins	Membrane proteins'
	'PA4940		yjeT	conserved hypothetical protein		Membrane proteins	Membrane proteins'
	'PA5561	atpI	uncI	ATP synthase protein I		Membrane proteins ; Energy metabolism	Membrane proteins'
	'PA5568		yidC	conserved hypothetical protein	Protein export [KEGG] ; Bacterial secretion system [KEGG]	Membrane proteins	Membrane proteins'
	'PA1092	fliC		flagellin type B	Two-component system [KEGG] ; Flagellar assembly [KEGG]	Motility & Attachment	Motility & Attachment'
	'PA2960	pilZ		type 4 fimbrial biogenesis protein PilZ	Pilin biosynthesis [PseudoCAP]	Motility & Attachment	Motility & Attachment'
	'PA0590	apaH		bis(5''-nucleosyl)-tetraphosphatase	Purine metabolism [PseudoCAP] ; Purine metabolism [KEGG]	Nucleotide biosynthesis and metabolism	Nucleotide biosynthesis and metabolism'
	'PA0945	purM		phosphoribosylaminoimidazole synthetase	Purine metabolism [PseudoCAP] ; de novo biosynthesis of purine nucleotides [PseudoCyc] ; his+purine+pyrimidine biosynthesis [PseudoCyc] ; Purine metabolism [KEGG] ; Metabolic pathways [KEGG]	Nucleotide biosynthesis and metabolism	Nucleotide biosynthesis and metabolism'
	'PA1013	purC		phosphoribosylaminoimidazole-succinocarboxamide synthase	Purine metabolism [PseudoCAP] ; de novo biosynthesis of purine nucleotides [PseudoCyc] ; his+purine+pyrimidine biosynthesis [PseudoCyc] ; Purine metabolism [KEGG] ; Metabolic pathways [KEGG]	Nucleotide biosynthesis and metabolism	Nucleotide biosynthesis and metabolism'
	'PA1155	nrdB		NrdB, tyrosyl radical-harboring component of class Ia ribonucleotide reductase	Pyrimidine metabolism [PseudoCAP] ; Purine metabolism [PseudoCAP] ; Purine metabolism [KEGG] ; Pyrimidine metabolism [KEGG] ; Metabolic pathways [KEGG]	Nucleotide biosynthesis and metabolism	Nucleotide biosynthesis and metabolism'
	'PA1156	nrdA		NrdA, catalytic component of class Ia ribonucleotide reductase	Pyrimidine metabolism [PseudoCAP] ; Purine metabolism [PseudoCAP] ; Purine metabolism [KEGG] ; Pyrimidine metabolism [KEGG] ; Metabolic pathways [KEGG]	Nucleotide biosynthesis and metabolism	Nucleotide biosynthesis and metabolism'
	'PA3163	cmk		cytidylate kinase	Pyrimidine metabolism [PseudoCAP] ; salvage pathways of pyrimidine ribonucleotides [PseudoCyc] ; Pyrimidine metabolism [KEGG] ; Metabolic pathways [KEGG]	Nucleotide biosynthesis and metabolism	Nucleotide biosynthesis and metabolism'
	'PA3480		dcd	probable deoxycytidine triphosphate deaminase	de novo biosynthesis of pyrimidine deoxyribonucleotides [PseudoCyc] ; Pyrimidine metabolism [KEGG] ; Metabolic pathways [KEGG]	Nucleotide biosynthesis and metabolism	Nucleotide biosynthesis and metabolism'
	'PA3654	pyrH	smbA	uridylate kinase	Pyrimidine metabolism [PseudoCAP] ; de novo biosynthesis of pyrimidine ribonucleotides [PseudoCyc] ; his+purine+pyrimidine biosynthesis [PseudoCyc] ; Pyrimidine metabolism [KEGG]	Nucleotide biosynthesis and metabolism	Nucleotide biosynthesis and metabolism'
	'PA3770	guaB		inosine-5''-monophosphate dehydrogenase	Purine metabolism [PseudoCAP] ; de novo biosynthesis of purine nucleotides [PseudoCyc] ; ureide biosynthesis [PseudoCyc] ; his+purine+pyrimidine biosynthesis [PseudoCyc] ; Purine metabolism [KEGG] ; Metabolic pathways [KEGG]	Nucleotide biosynthesis and metabolism	Nucleotide biosynthesis and metabolism'
	'PA3807	ndk		nucleoside diphosphate kinase	Pyrimidine metabolism [PseudoCAP] ; Purine metabolism [PseudoCAP] ; de novo biosynthesis of purine nucleotides [PseudoCyc] ; his+purine+pyrimidine biosynthesis [PseudoCyc] ; Purine metabolism [KEGG] ; Pyrimidine metabolism [KEGG] ; Metabolic pathways [KEGG]	Nucleotide biosynthesis and metabolism	Nucleotide biosynthesis and metabolism'
	'PA4756	carB		carbamoylphosphate synthetase large subunit	Pyrimidine metabolism [PseudoCAP] ; Arginine and proline metabolism [PseudoCAP] ; Glutamate metabolism [PseudoCAP] ; arginine biosynthesis [PseudoCyc] ; de novo biosynthesis of pyrimidine ribonucleotides [PseudoCyc] ; his+purine+pyrimidine biosynthesis [PseudoCyc] ; Pyrimidine metabolism [KEGG] ; Alanine, aspartate and glutamate metabolism [KEGG] ; Metabolic pathways [KEGG]	Nucleotide biosynthesis and metabolism ; Amino acid biosynthesis and metabolism	Nucleotide biosynthesis and metabolism'
	'PA3820	secF		secretion protein SecF	Protein export [KEGG] ; Bacterial secretion system [KEGG]	Protein secretion/export apparatus	Protein secretion/export apparatus'
	'PA3821	secD		secretion protein SecD	Protein export [KEGG] ; Bacterial secretion system [KEGG]	Membrane proteins ; Protein secretion/export apparatus	Protein secretion/export apparatus'
	'PA4243	secY	prlA	secretion protein SecY	Protein export [KEGG] ; Bacterial secretion system [KEGG]	Membrane proteins ; Protein secretion/export apparatus	Protein secretion/export apparatus'
	'PA4276	secE	prlG	secretion protein SecE	Protein export [KEGG] ; Bacterial secretion system [KEGG]	Protein secretion/export apparatus	Protein secretion/export apparatus'
	'PA5069	tatB	yigT;mttA	translocation protein TatB	Protein export [KEGG] ; Bacterial secretion system [KEGG]	Protein secretion/export apparatus	Protein secretion/export apparatus'
	'PA5128	secB		secretion protein SecB	Protein export [KEGG] ; Bacterial secretion system [KEGG]	Protein secretion/export apparatus	Protein secretion/export apparatus'
	'PA0730			probable transferase		Putative enzymes	Putative enzymes'
	'PA3295			probable HIT family protein		Putative enzymes	Putative enzymes'
	'PA3803	gcpE		probable isoprenoid biosynthetic protein GcpE	Terpenoid biosynthesis [PseudoCAP] ; Terpenoid backbone biosynthesis [KEGG] ; Metabolic pathways [KEGG]	Putative enzymes	Putative enzymes'
	'PA3817			probable methyltransferase	carbon monoxide dehydrogenase pathway [PseudoCyc]	Putative enzymes	Putative enzymes'
	'PA4431			probable iron-sulfur protein	Oxidative phosphorylation [KEGG] ; Metabolic pathways [KEGG]	Putative enzymes	Putative enzymes'
	'PA4676		yadF	probable carbonic anhydrase	cyanate degradation [PseudoCyc] ; Nitrogen metabolism [KEGG]	Putative enzymes	Putative enzymes'
	'PA5005			probable carbamoyl transferase		Putative enzymes	Putative enzymes'
	'PA0632			hypothetical protein		Related to phage, transposon, or plasmid	Related to phage, transposon, or plasmid'
	'PA0633			hypothetical protein		Related to phage, transposon, or plasmid	Related to phage, transposon, or plasmid'
	'PA0634			hypothetical protein		Related to phage, transposon, or plasmid	Related to phage, transposon, or plasmid'
	'PA0635			hypothetical protein		Related to phage, transposon, or plasmid	Related to phage, transposon, or plasmid'
	'PA0636			hypothetical protein		Related to phage, transposon, or plasmid	Related to phage, transposon, or plasmid'
	'PA0637			conserved hypothetical protein		Related to phage, transposon, or plasmid	Related to phage, transposon, or plasmid'
	'PA0638			probable bacteriophage protein		Related to phage, transposon, or plasmid	Related to phage, transposon, or plasmid'
	'PA0639			conserved hypothetical protein		Related to phage, transposon, or plasmid	Related to phage, transposon, or plasmid'
	'PA0978			conserved hypothetical protein		Related to phage, transposon, or plasmid	Related to phage, transposon, or plasmid'
	'PA0979			conserved hypothetical protein		Related to phage, transposon, or plasmid	Related to phage, transposon, or plasmid'
	'PA5322	algC	pmm	phosphomannomutase AlgC	Lipopolysaccharide biosynthesis [PseudoCAP] ; Fructose and mannose metabolism [PseudoCAP] ; Alginate biosynthesis [PseudoCAP] ; GDP-D-rhamnose biosynthesis [PseudoCyc] ; colanic acid building blocks biosynthesis [PseudoCyc] ; GDP-mannose metabolism [PseudoCyc] ; Glycolysis / Gluconeogenesis [KEGG] ; Pentose phosphate pathway [KEGG] ; Fructose and mannose metabolism [KEGG] ; Galactose metabolism […	Cell wall / LPS / capsule ; Amino acid biosynthesis and metabolism ; Secreted Factors (toxins, enzymes, alginate)	Secreted Factors (toxins, enzymes, alginate)'
	'PA0963	aspS	syd	aspartyl-tRNA synthetase	tRNA charging pathway [PseudoCyc] ; Aminoacyl-tRNA biosynthesis [KEGG]	Transcription, RNA processing and degradation ;Translation, post-translational modification, degradation	Transcription, RNA processing and degradation'
	'PA2626	trmU	asuE	tRNA methyltransferase		Transcription, RNA processing and degradation	Transcription, RNA processing and degradation'
	'PA2976	rne	ams	ribonuclease E	RNA degradation [KEGG]	Transcription, RNA processing and degradation	Transcription, RNA processing and degradation'
	'PA3743	trmD		tRNA (guanine-N1)-methyltransferase		Transcription, RNA processing and degradation	Transcription, RNA processing and degradation'
	'PA3744	rimM		16S rRNA processing protein		Transcription, RNA processing and degradation	Transcription, RNA processing and degradation'
	'PA3831	pepA	carP;xerB;phpA	leucine aminopeptidase	Alginate biosynthesis [PseudoCAP] ; Glutathione metabolism [KEGG] ; Metabolic pathways [KEGG]	Transcription, RNA processing and degradation ; Secreted Factors (toxins, enzymes, alginate) ;Translation, post-translational modification, degradation	Transcription, RNA processing and degradation'
	'PA4238	rpoA		DNA-directed RNA polymerase alpha chain	Purine metabolism [KEGG] ; Pyrimidine metabolism [KEGG] ; Metabolic pathways [KEGG] ; RNA polymerase [KEGG]	Transcription, RNA processing and degradation	Transcription, RNA processing and degradation'
	'PA4262	rplD		50S ribosomal protein L4	Ribosome [KEGG]	Transcription, RNA processing and degradation ;Translation, post-translational modification, degradation	Transcription, RNA processing and degradation'
	'PA4264	rpsJ		30S ribosomal protein S10	Ribosome [KEGG]	Transcription, RNA processing and degradation ;Translation, post-translational modification, degradation	Transcription, RNA processing and degradation'
	'PA4269	rpoC		DNA-directed RNA polymerase beta* chain	Purine metabolism [PseudoCAP] ; Pyrimidine metabolism [PseudoCAP] ; Purine metabolism [KEGG] ; Pyrimidine metabolism [KEGG] ; Metabolic pathways [KEGG] ; RNA polymerase [KEGG]	Transcription, RNA processing and degradation	Transcription, RNA processing and degradation'
	'PA4270	rpoB		DNA-directed RNA polymerase beta chain	Purine metabolism [KEGG] ; Pyrimidine metabolism [KEGG] ; Metabolic pathways [KEGG] ; RNA polymerase [KEGG]	Transcription, RNA processing and degradation	Transcription, RNA processing and degradation'
	'PA4275	nusG		transcription antitermination protein NusG		Transcription, RNA processing and degradation	Transcription, RNA processing and degradation'
	'PA4727	pcnB		poly(A) polymerase	RNA degradation [KEGG]	Transcription, RNA processing and degradation	Transcription, RNA processing and degradation'
	'PA4740	pnp		polyribonucleotide nucleotidyltransferase	Purine metabolism [PseudoCAP] ; Pyrimidine metabolism [PseudoCAP] ; Purine metabolism [KEGG] ; Pyrimidine metabolism [KEGG] ; RNA degradation [KEGG]	Transcription, RNA processing and degradation	Transcription, RNA processing and degradation'
	'PA5239	rho		transcription termination factor Rho	RNA degradation [KEGG]	Transcription, RNA processing and degradation	Transcription, RNA processing and degradation'
	'PA0456			probable cold-shock protein		Transcriptional regulators ; Adaptation, Protection	Transcriptional regulators'
	'PA0576	rpoD	rpoDA	sigma factor RpoD		Transcriptional regulators	Transcriptional regulators'
	'PA0652	vfr		transcriptional regulator Vfr		Transcriptional regulators	Transcriptional regulators'
	'PA1544	anr		transcriptional regulator Anr		Transcriptional regulators	Transcriptional regulators'
	'PA1776	sigX		ECF sigma factor SigX		Transcriptional regulators	Transcriptional regulators'
	'PA3266	capB	cspA	cold acclimation protein B		Transcriptional regulators ; Adaptation, Protection	Transcriptional regulators'
	'PA5200	amgR		AmgR	Two-component System [PseudoCAP] ; Two-component system [KEGG]	Transcriptional regulators ; Two-component regulatory systems ;Antibiotic resistance and susceptibility	Transcriptional regulators'
	'PA5274	rnk		nucleoside diphosphate kinase regulator	de novo biosynthesis of purine nucleotides [PseudoCyc] ; his+purine+pyrimidine biosynthesis [PseudoCyc]	Transcriptional regulators	Transcriptional regulators'
	'PA0579	rpsU		30S ribosomal protein S21	Ribosome [KEGG]	Translation, post-translational modification, degradation	Translation, post-translational modification, degradation'
	'PA0594	surA		peptidyl-prolyl cis-trans isomerase SurA		Translation, post-translational modification, degradation ; Adaptation, Protection ; Chaperones & heatshock proteins	Translation, post-translational modification, degradation'
	'PA1793	ppiB	cypB	peptidyl-prolyl cis-trans isomerase B		Translation, post-translational modification, degradation ; Chaperones & heatshock proteins	Translation, post-translational modification, degradation'
	'PA1796	folD		5,10-methylene-tetrahydrofolate dehydrogenase / cyclohydrolase	One carbon pool by folate [PseudoCAP] ; Glyoxylate and dicarboxylate metabolism [PseudoCAP] ; formylTHF biosynthesis [PseudoCyc] ; folic acid biosynthesis [PseudoCyc] ; carbon monoxide dehydrogenase pathway [PseudoCyc] ; pathways of chorismate [PseudoCyc] ; Glyoxylate and dicarboxylate metabolism [KEGG] ; One carbon pool by folate [KEGG] ; Metabolic pathways [KEGG]	Translation, post-translational modification, degradation ; Nucleotide biosynthesis and metabolism ; Biosynthesis of cofactors, prosthetic groups and carriers	Translation, post-translational modification, degradation'
	'PA1803	lon	lopA;muc;deg;capR	Lon protease		Adaptation, Protection ;Translation, post-translational modification, degradation	Translation, post-translational modification, degradation'
	'PA2619	infA		initiation factor		Translation, post-translational modification, degradation	Translation, post-translational modification, degradation'
	'PA2740	pheS		phenylalanyl-tRNA synthetase, alpha-subunit	Phenylalanine, tyrosine and tryptophan biosynthesis [PseudoCAP] ; Aminoacyl-tRNA biosynthesis [PseudoCAP] ; tRNA charging pathway [PseudoCyc] ; Aminoacyl-tRNA biosynthesis [KEGG]	Translation, post-translational modification, degradation	Translation, post-translational modification, degradation'
	'PA2741	rplT		50S ribosomal protein L20	Ribosome [KEGG]	Translation, post-translational modification, degradation	Translation, post-translational modification, degradation'
	'PA2743	infC		translation initiation factor IF-3		Translation, post-translational modification, degradation	Translation, post-translational modification, degradation'
	'PA2755	eco		ecotin precursor		Translation, post-translational modification, degradation	Translation, post-translational modification, degradation'
	'PA2851	efp		translation elongation factor P		Translation, post-translational modification, degradation	Translation, post-translational modification, degradation'
	'PA2970	rpmF		50S ribosomal protein L32	Ribosome [KEGG]	Translation, post-translational modification, degradation	Translation, post-translational modification, degradation'
	'PA3134	gltX		glutamyl-tRNA synthetase	Glutamate metabolism [PseudoCAP] ; Porphyrin and chlorophyll metabolism [PseudoCAP] ; Aminoacyl-tRNA biosynthesis [PseudoCAP] ; tRNA charging pathway [PseudoCyc] ; biosynthesis of proto- and siroheme [PseudoCyc] ; Porphyrin and chlorophyll metabolism [KEGG] ; Aminoacyl-tRNA biosynthesis [KEGG] ; Metabolic pathways [KEGG]	Translation, post-translational modification, degradation	Translation, post-translational modification, degradation'
	'PA3162	rpsA		30S ribosomal protein S1	Ribosome [KEGG]	Translation, post-translational modification, degradation	Translation, post-translational modification, degradation'
	'PA3262			probable peptidyl-prolyl cis-trans isomerase, FkbP-type		Translation, post-translational modification, degradation ; Chaperones & heatshock proteins	Translation, post-translational modification, degradation'
	'PA3635	eno		enolase	Glycolysis / Gluconeogenesis [PseudoCAP] ; gluconeogenesis [PseudoCyc] ; aerobic glycerol degradation I [PseudoCyc] ; serine-isocitrate lyase pathway [PseudoCyc] ; 2-dehydro-D-gluconate pyruvate degradation [PseudoCyc] ; sorbitol metabolism [PseudoCyc] ; glycolysis+Entner-Doudoroff [PseudoCyc] ; heterofermentative lactate fermentation [PseudoCyc] ; anaerobic glycolysis [PseudoCyc] ; glycolysis [P…	Translation, post-translational modification, degradation ; Energy metabolism ;Carbon compound catabolism	Translation, post-translational modification, degradation'
	'PA3653	frr	rrf	ribosome recycling factor		Translation, post-translational modification, degradation	Translation, post-translational modification, degradation'
	'PA3655	tsf		elongation factor Ts		Translation, post-translational modification, degradation	Translation, post-translational modification, degradation'
	'PA3656	rpsB		30S ribosomal protein S2	Ribosome [KEGG]	Translation, post-translational modification, degradation	Translation, post-translational modification, degradation'
	'PA3657	map		methionine aminopeptidase		Translation, post-translational modification, degradation	Translation, post-translational modification, degradation'
	'PA3701	prfB		peptide chain release factor 2		Translation, post-translational modification, degradation	Translation, post-translational modification, degradation'
	'PA3737	dsbC		thiol:disulfide interchange protein DsbC		Translation, post-translational modification, degradation ; Chaperones & heatshock proteins	Translation, post-translational modification, degradation'
	'PA3742	rplS		50S ribosomal protein L19	Ribosome [KEGG]	Translation, post-translational modification, degradation	Translation, post-translational modification, degradation'
	'PA3802	hisS		histidyl-tRNA synthetase	tRNA charging pathway [PseudoCyc] ; Aminoacyl-tRNA biosynthesis [KEGG]	Translation, post-translational modification, degradation	Translation, post-translational modification, degradation'
	'PA3818		suhB	extragenic suppressor protein SuhB	Streptomycin biosynthesis [KEGG] ; Inositol phosphate metabolism [KEGG] ; Metabolic pathways [KEGG]	Translation, post-translational modification, degradation ; Adaptation, Protection	Translation, post-translational modification, degradation'
	'PA4237	rplQ		50S ribosomal protein L17	Ribosome [KEGG]	Translation, post-translational modification, degradation	Translation, post-translational modification, degradation'
	'PA4239	rpsD		30S ribosomal protein S4	Ribosome [KEGG]	Translation, post-translational modification, degradation	Translation, post-translational modification, degradation'
	'PA4240	rpsK		30S ribosomal protein S11	Ribosome [KEGG]	Translation, post-translational modification, degradation	Translation, post-translational modification, degradation'
	'PA4241	rpsM		30S ribosomal protein S13	Ribosome [KEGG]	Translation, post-translational modification, degradation	Translation, post-translational modification, degradation'
	'PA4244	rplO		50S ribosomal protein L15	Ribosome [KEGG]	Translation, post-translational modification, degradation	Translation, post-translational modification, degradation'
	'PA4245	rpmD		50S ribosomal protein L30	Ribosome [KEGG]	Translation, post-translational modification, degradation	Translation, post-translational modification, degradation'
	'PA4246	rpsE		30S ribosomal protein S5	Ribosome [KEGG]	Translation, post-translational modification, degradation	Translation, post-translational modification, degradation'
	'PA4247	rplR		50S ribosomal protein L18	Ribosome [KEGG]	Translation, post-translational modification, degradation	Translation, post-translational modification, degradation'
	'PA4248	rplF		50S ribosomal protein L6	Ribosome [KEGG]	Translation, post-translational modification, degradation	Translation, post-translational modification, degradation'
	'PA4249	rpsH		30S ribosomal protein S8	Ribosome [KEGG]	Translation, post-translational modification, degradation	Translation, post-translational modification, degradation'
	'PA4250	rpsN		30S ribosomal protein S14	Ribosome [KEGG]	Translation, post-translational modification, degradation	Translation, post-translational modification, degradation'
	'PA4251	rplE		50S ribosomal protein L5	Ribosome [KEGG]	Translation, post-translational modification, degradation	Translation, post-translational modification, degradation'
	'PA4252	rplX		50S ribosomal protein L24	Ribosome [KEGG]	Translation, post-translational modification, degradation	Translation, post-translational modification, degradation'
	'PA4253	rplN		50S ribosomal protein L14	Ribosome [KEGG]	Translation, post-translational modification, degradation	Translation, post-translational modification, degradation'
	'PA4254	rpsQ		30S ribosomal protein S17	Ribosome [KEGG]	Translation, post-translational modification, degradation	Translation, post-translational modification, degradation'
	'PA4255	rpmC		50S ribosomal protein L29	Ribosome [KEGG]	Translation, post-translational modification, degradation	Translation, post-translational modification, degradation'
	'PA4256	rplP		50S ribosomal protein L16	Ribosome [KEGG]	Translation, post-translational modification, degradation	Translation, post-translational modification, degradation'
	'PA4257	rpsC		30S ribosomal protein S3	Ribosome [KEGG]	Translation, post-translational modification, degradation	Translation, post-translational modification, degradation'
	'PA4258	rplV		50S ribosomal protein L22	Ribosome [KEGG]	Translation, post-translational modification, degradation	Translation, post-translational modification, degradation'
	'PA4259	rpsS		30S ribosomal protein S19	Ribosome [KEGG]	Translation, post-translational modification, degradation	Translation, post-translational modification, degradation'
	'PA4260	rplB		50S ribosomal protein L2	Ribosome [KEGG]	Translation, post-translational modification, degradation	Translation, post-translational modification, degradation'
	'PA4261	rplW		50S ribosomal protein L23	Ribosome [KEGG]	Translation, post-translational modification, degradation	Translation, post-translational modification, degradation'
	'PA4263	rplC		50S ribosomal protein L3	Ribosome [KEGG]	Translation, post-translational modification, degradation	Translation, post-translational modification, degradation'
	'PA4265	tufA		elongation factor Tu		Translation, post-translational modification, degradation	Translation, post-translational modification, degradation'
	'PA4266	fusA1		elongation factor G		Translation, post-translational modification, degradation	Translation, post-translational modification, degradation'
	'PA4267	rpsG		30S ribosomal protein S7	Ribosome [KEGG]	Translation, post-translational modification, degradation	Translation, post-translational modification, degradation'
	'PA4268	rpsL	str	30S ribosomal protein S12	Ribosome [KEGG]	Translation, post-translational modification, degradation	Translation, post-translational modification, degradation'
	'PA4271	rplL		50S ribosomal protein L7 / L12	Ribosome [KEGG]	Translation, post-translational modification, degradation	Translation, post-translational modification, degradation'
	'PA4272	rplJ		50S ribosomal protein L10	Ribosome [KEGG]	Translation, post-translational modification, degradation	Translation, post-translational modification, degradation'
	'PA4273	rplA		50S ribosomal protein L1	Ribosome [KEGG]	Translation, post-translational modification, degradation	Translation, post-translational modification, degradation'
	'PA4274	rplK		50S ribosomal protein L11	Ribosome [KEGG]	Translation, post-translational modification, degradation	Translation, post-translational modification, degradation'
	'PA4432	rpsI		30S ribosomal protein S9	Ribosome [KEGG]	Translation, post-translational modification, degradation	Translation, post-translational modification, degradation'
	'PA4433	rplM		50S ribosomal protein L13	Ribosome [KEGG]	Translation, post-translational modification, degradation	Translation, post-translational modification, degradation'
	'PA4482	gatC		Glu-tRNA(Gln) amidotransferase subunit C	Aminoacyl-tRNA biosynthesis [KEGG] ; Metabolic pathways [KEGG]	Translation, post-translational modification, degradation	Translation, post-translational modification, degradation'
	'PA4483	gatA		Glu-tRNA(Gln) amidotransferase subunit A	Aminoacyl-tRNA biosynthesis [KEGG] ; Metabolic pathways [KEGG]	Translation, post-translational modification, degradation	Translation, post-translational modification, degradation'
	'PA4563	rpsT		30S ribosomal protein S20	Urea cycle and metabolism of amino groups [PseudoCAP] ; Ribosome [KEGG]	Central intermediary metabolism ;Translation, post-translational modification, degradation	Translation, post-translational modification, degradation'
	'PA4567	rpmA		50S ribosomal protein L27	Ribosome [KEGG]	Translation, post-translational modification, degradation	Translation, post-translational modification, degradation'
	'PA4568	rplU		50S ribosomal protein L21	Ribosome [KEGG]	Translation, post-translational modification, degradation	Translation, post-translational modification, degradation'
	'PA4665	prfA	rf1	peptide chain release factor 1		Translation, post-translational modification, degradation	Translation, post-translational modification, degradation'
	'PA4671		rplY	probable ribosomal protein L25	Ribosome [KEGG]	Adaptation, Protection ;Translation, post-translational modification, degradation	Translation, post-translational modification, degradation'
	'PA4672		pth	peptidyl-tRNA hydrolase		Translation, post-translational modification, degradation	Translation, post-translational modification, degradation'
	'PA4741	rpsO		30S ribosomal protein S15	Ribosome [KEGG]	Translation, post-translational modification, degradation	Translation, post-translational modification, degradation'
	'PA4743	rbfA		ribosome-binding factor A		Translation, post-translational modification, degradation ; Adaptation, Protection	Translation, post-translational modification, degradation'
	'PA4744	infB		translation initiation factor IF-2		Translation, post-translational modification, degradation	Translation, post-translational modification, degradation'
	'PA4932	rplI		50S ribosomal protein L9	Ribosome [KEGG]	Translation, post-translational modification, degradation	Translation, post-translational modification, degradation'
	'PA4934	rpsR		30S ribosomal protein S18	Ribosome [KEGG]	Translation, post-translational modification, degradation	Translation, post-translational modification, degradation'
	'PA4935	rpsF		30S ribosomal protein S6	Ribosome [KEGG]	Translation, post-translational modification, degradation	Translation, post-translational modification, degradation'
	'PA4942	hflK		protease subunit HflK		Translation, post-translational modification, degradation ; Cell division	Translation, post-translational modification, degradation'
	'PA5049	rpmE		50S ribosomal protein L31	Ribosome [KEGG]	Translation, post-translational modification, degradation	Translation, post-translational modification, degradation'
	'PA5316	rpmB		50S ribosomal protein L28	Ribosome [KEGG]	Translation, post-translational modification, degradation	Translation, post-translational modification, degradation'
	'PA5569	rnpA		ribonuclease P protein component		Translation, post-translational modification, degradation	Translation, post-translational modification, degradation'
	'PA5570	rpmH		50S ribosomal protein L34	Urea cycle and metabolism of amino groups [PseudoCAP] ; Ribosome [KEGG]	Central intermediary metabolism ;Translation, post-translational modification, degradation	Translation, post-translational modification, degradation'
	'PA0950			probable arsenate reductase		Transport of small molecules ; Adaptation, Protection	Transport of small molecules'
	'PA0969	tolQ		TolQ protein		Membrane proteins ;Transport of small molecules	Transport of small molecules'
	'PA0971	tolA		TolA protein		Membrane proteins ;Transport of small molecules	Transport of small molecules'
	'PA0972	tolB		TolB protein		Transport of small molecules	Transport of small molecules'
	'PA3531	bfrB		bacterioferritin		Transport of small molecules ; Adaptation, Protection	Transport of small molecules'
	'PA4235	bfrA		bacterioferritin		Transport of small molecules ; Adaptation, Protection	Transport of small molecules'
	'PA5505			probable TonB-dependent receptor	ABC transporters [KEGG]	Membrane proteins ;Transport of small molecules	Transport of small molecules'

## Sheet: Hypergeometric Test
																						Hypergeometric distribution test p-values
			Archetype 1		Archetype 2		Archetype 3		Archetype 4		Archetype 5		Archetype 6		Archetype 7			Total number of genes in category	Proportion			Archetype 1		Archetype 2		Archetype 3		Archetype 4		Archetype 5		Archetype 6		Archetype 7
			Up-regulated genes (21)	Down-regulated genes (37)	Up-regulated genes (54)	Down-regulated genes (6)	Up-regulated genes (64)	Down-regulated genes (43)	Up-regulated genes (137)	Down-regulated genes (96)	Up-regulated genes (135)	Down-regulated genes (32)	Up-regulated genes (190)	Down-regulated genes (77)	Up-regulated genes (244)	Down-regulated genes (347)						Up-regulated genes	Down-regulated genes	Up-regulated genes	Down-regulated genes	Up-regulated genes	Down-regulated genes	Up-regulated genes	Down-regulated genes	Up-regulated genes	Down-regulated genes	Up-regulated genes	Down-regulated genes	Up-regulated genes	Down-regulated genes
1	Adaptation, Protection		1	0	2	1	2	2	3	0	3	0	2	3	0	5		62	0.0111451			0.0224003	0.340345	0.0218551	0.00178134	0.033956	0.011853	0.0656182	0.662193	0.0628376	0.302082	0.355765	0.0103215	0.93898	0.187835
2	Amino acid biosynthesis and metabolism		0	7	0	1	1	0	10	6	4	0	21	3	14	28		219	0.0393672			0.570432	7.29545e-05	0.886893	0.0208394	0.724611	0.82337	0.0186109	0.0830422	0.619809	0.724423	4.22217e-06	0.359871	0.0564688	7.80838e-05
3	Antibiotic resistance and susceptibility		0	0	5	0	0	5	0	3	3	1	0	2	1	1		41	0.00737012			0.144121	0.240122	2.18089e-06	0.0434331	0.378827	5.46436e-07	0.641594	0.00517405	0.0167736	0.0228632	0.760699	0.0186452	0.542845	0.735294
4	Biosynthesis of cofactors, prosthetic groups and carriers		0	0	1	0	6	0	17	0	2	0	1	6	0	10		145	0.0260651			0.426295	0.624846	0.413258	0.146609	0.00126752	0.680191	1.0713e-08	0.922512	0.689689	0.571533	0.962028	0.00370422	0.998628	0.293884
5	Carbon compound catabolism		0	1	1	0	1	0	5	3	2	0	25	4	19	9		157	0.0282222			0.452443	0.280733	0.453478	0.157892	0.543793	0.709382	0.189672	0.286395	0.740417	0.600962	9.81037e-12	0.0655057	1.40193e-05	0.520575
6	Cell division		0	0	0	0	0	0	0	1	0	0	0	1	0	6		26	0.00467374			0.0938553	0.159618	0.224455	0.0277291	0.260318	0.183075	0.477849	0.0732854	0.47281	0.139576	0.595701	0.0496154	0.689275	0.000808462
7	Cell wall / LPS / capsule		0	0	0	0	0	0	1	0	0	0	1	0	0	0		99	0.0177962			0.314612	0.486531	0.622558	0.102181	0.685203	0.539334	0.706292	0.824276	0.914056	0.437985	0.858147	0.751488	0.988676	0.998396
8	Central intermediary metabolism		1	0	0	0	0	0	1	3	3	0	2	2	0	8		56	0.0100665			0.0184915	0.313103	0.422461	0.0589251	0.478599	0.353843	0.403202	0.015427	0.0461569	0.277235	0.299079	0.0418737	0.919902	0.00718199
9	Chaperones & heatshock proteins		0	0	0	0	0	0	0	0	0	0	1	0	0	7		28	0.00503326			0.100716	0.170813	0.23951	0.0298353	0.27732	0.195715	0.50337	0.38652	0.498206	0.149494	0.247782	0.323772	0.716059	0.00021775
10	Chemotaxis		0	0	0	0	1	0	0	1	0	1	1	0	11	0		56	0.0100665			0.191725	0.313103	0.422461	0.0589251	0.135339	0.353843	0.754244	0.251661	0.749093	0.0407126	0.57559	0.543628	3.8673e-06	0.973359
11	DNA replication, recombination, modification and repair		0	0	0	0	0	0	0	1	0	0	1	0	2	11		78	0.0140212			0.257006	0.407951	0.535217	0.0812682	0.597033	0.456377	0.85896	0.39127	0.854817	0.364362	0.75224	0.665401	0.672315	0.00295605
12	Energy metabolism		1	1	0	0	1	2	15	5	2	1	6	1	9	39		142	0.0255258			0.0991094	0.243429	0.75416	0.143768	0.489621	0.096009	2.94873e-07	0.0353446	0.67592	0.196162	0.211144	0.589836	0.0930091	0
13	Fatty acid and phospholipid metabolism		0	0	1	0	0	0	2	0	1	0	4	2	3	12		56	0.0100665			0.191725	0.313103	0.102241	0.0589251	0.478599	0.353843	0.158807	0.624582	0.396057	0.277235	0.0412902	0.0418737	0.229813	2.81246e-05
14	Hypothetical, unclassified, unknown		10	19	18	1	3	19	43	23	65	6	59	24	88	57		1963	0.352867			0.0809952	0.0146015	0.557628	0.686396	1	0.0845386	0.809118	0.988932	0.00069488	0.966663	0.878666	0.737007	0.369095	1
15	Membrane proteins		0	2	3	0	1	2	5	0	14	2	14	2	22	10		326	0.0586015			0.719314	0.370174	0.390742	0.304066	0.896864	0.465744	0.822955	0.997117	0.0120261	0.288336	0.145475	0.838098	0.0153356	0.993755
16	Motility & Attachment		4	0	0	0	10	2	1	5	1	8	4	1	3	2		86	0.0154593			1.3155e-05	0.439177	0.570609	0.0892825	2.39636e-09	0.0282309	0.630717	0.00349499	0.622656	6.91615e-10	0.169811	0.334862	0.525546	0.911695
17	Nucleotide biosynthesis and metabolism		1	0	0	0	0	0	0	2	0	0	2	1	0	11		71	0.0127629			0.0288447	0.379246	0.501912	0.0742075	0.562555	0.42561	0.831662	0.123404	0.82717	0.337807	0.439375	0.257763	0.959448	0.00129196
18	Protein secretion/export apparatus		0	0	1	0	26	0	0	2	0	8	0	1	2	6		105	0.0188747			0.330273	0.507052	0.271371	0.108083	0	0.560672	0.928874	0.271599	0.92604	4.20676e-09	0.974878	0.428948	0.84666	0.48478
19	Putative enzymes		0	1	6	1	0	1	6	2	10	1	14	2	15	7		421	0.0756786			0.809042	0.781874	0.110559	0.0698963	0.993695	0.847749	0.903353	0.98011	0.445282	0.709087	0.471783	0.938386	0.764	0.999997
20	Related to phage, transposon, or plasmid		1	0	7	0	0	4	2	0	0	0	0	10	0	10		63	0.0113248			0.0230825	0.344782	1.18498e-07	0.0660828	0.519586	0.000109618	0.202038	0.668088	0.789128	0.306142	0.889399	5.93444e-10	0.941686	0.0015524
21	Secreted Factors (toxins, enzymes, alginate)		1	2	1	1	5	2	12	0	14	1	0	1	6	1		90	0.0161783			0.0445413	0.0214036	0.217238	0.00372214	0.000535223	0.0317278	2.25215e-07	0.793913	2.65756e-09	0.0939453	0.957291	0.355125	0.0988647	0.979476
22	Transcription, RNA processing and degradation		0	0	0	0	0	0	0	1	0	0	0	2	0	15		51	0.00916772			0.176144	0.289568	0.393309	0.0537845	0.447233	0.328029	0.721273	0.219616	0.71596	0.255876	0.83144	0.0330283	0.899545	3.59128e-08
23	Transcriptional regulators		0	2	3	0	0	0	3	6	4	0	6	0	9	8		449	0.0807118			0.829768	0.583815	0.644526	0.396598	0.995564	0.973564	0.99666	0.66647	0.987516	0.932851	0.995745	0.998536	0.996066	0.999997
24	Translation, post-translational modification, degradation		0	1	0	1	3	1	4	29	2	2	2	7	2	77		166	0.02984			0.471305	0.303112	0.806766	0.012268	0.122984	0.369054	0.388749	0	0.774019	0.0688477	0.928017	0.00193746	0.979482	0
25	Transport of small molecules		1	0	2	0	4	2	7	3	4	1	24	1	36	7		546	0.0981485			0.625159	0.978407	0.911045	0.462123	0.766676	0.80835	0.966083	0.988218	0.997999	0.836428	0.0772961	0.996849	0.00442251	1
26	Two-component regulatory systems		0	1	3	0	0	1	0	0	1	0	0	1	2	0		61	0.0109653			0.207024	0.0616521	0.00274843	0.0640424	0.50821	0.0802073	0.783339	0.656194	0.438409	0.297999	0.881345	0.206475	0.504978	0.980762
	Total		21	37	54	6	64	43	137	96	135	32	190	77	244	347		5563
